# Supplementary material for: Pseudo-mono-axial ligand fields that support high energy barriers in triangular dodecahedral Dy(iii) single-ion magnets
Source: Chem Sci. 2022 Oct 31;13(44):13231–40. doi: 10.1039/d2sc03182e (PMC9667924; doi:10.1039/d2sc03182e)
Supplement: SC-013-D2SC03182E-s002 [file SC-013-D2SC03182E-s002.cif]

# Electronic Supplementary Material (ESI) for Chemical Science.
# This journal is © The Royal Society of Chemistry 2022

####################################################################### 
# 
# This file contains crystal structure data downloaded from the 
# Cambridge Structural Database (CSD) hosted by the Cambridge 
# Crystallographic Data Centre (CCDC).
# 
# Full information about CCDC data access policies and citation 
# guidelines are available at http://www.ccdc.cam.ac.uk/access/V1 
# 
# Audit and citation data items may have been added by the CCDC. 
# Please retain this information to preserve the provenance of 
# this file and to allow appropriate attribution of the data. 
# 
#######################################################################

data_Dy(BPA-TPA)(CH3O)
_database_code_depnum_ccdc_archive 'CCDC 2166032'
loop_
_audit_author_name
_audit_author_address
'Lei Chen'
;Jiangsu University of Science and Technology
China
;
_audit_update_record             
;
2022-04-12 deposited with the CCDC.	2022-10-31 downloaded from the CCDC.
;

_audit_creation_method           SHELXL-2016/6
_shelx_SHELXL_version_number     2016/6
_chemical_name_systematic        ?
_chemical_name_common            ?
_chemical_melting_point          ?
_chemical_formula_moiety         ?
_chemical_formula_sum            'C81 H76 B2 Cl2 Dy N7 O'
_chemical_formula_weight         1418.50

loop_
_atom_type_symbol
_atom_type_description
_atom_type_scat_dispersion_real
_atom_type_scat_dispersion_imag
_atom_type_scat_source
C C 0.0033 0.0016 'International Tables Vol C Tables 4.2.6.8 and 6.1.1.4'
H H 0.0000 0.0000 'International Tables Vol C Tables 4.2.6.8 and 6.1.1.4'
Cl Cl 0.1484 0.1585 'International Tables Vol C Tables 4.2.6.8 and 6.1.1.4'
Dy Dy -0.1892 4.4098 'International Tables Vol C Tables 4.2.6.8 and 6.1.1.4'
N N 0.0061 0.0033 'International Tables Vol C Tables 4.2.6.8 and 6.1.1.4'
O O 0.0106 0.0060 'International Tables Vol C Tables 4.2.6.8 and 6.1.1.4'
B B 0.0013 0.0007 'International Tables Vol C Tables 4.2.6.8 and 6.1.1.4'

_space_group_crystal_system      triclinic
_space_group_IT_number           2
_space_group_name_H-M_alt        'P -1'
_space_group_name_Hall           '-P 1'

_shelx_space_group_comment       
;
The symmetry employed for this shelxl refinement is uniquely defined
by the following loop, which should always be used as a source of
symmetry information in preference to the above space-group names.
They are only intended as comments.
;

loop_
_space_group_symop_operation_xyz
'x, y, z'
'-x, -y, -z'

_cell_length_a                   12.7371(3)
_cell_length_b                   14.2679(4)
_cell_length_c                   22.1844(6)
_cell_angle_alpha                101.261(2)
_cell_angle_beta                 93.525(2)
_cell_angle_gamma                116.025(2)
_cell_volume                     3503.18(17)
_cell_formula_units_Z            2
_cell_measurement_temperature    296(2)
_cell_measurement_reflns_used    6162
_cell_measurement_theta_min      2.180
_cell_measurement_theta_max      19.124

_exptl_crystal_description       block
_exptl_crystal_colour            ?
_exptl_crystal_density_meas      ?
_exptl_crystal_density_method    ?
_exptl_crystal_density_diffrn    1.345
_exptl_crystal_F_000             1458
_exptl_transmission_factor_min   ?
_exptl_transmission_factor_max   ?
_exptl_crystal_size_max          0.240
_exptl_crystal_size_mid          0.150
_exptl_crystal_size_min          0.120
_exptl_absorpt_coefficient_mu    1.194
_shelx_estimated_absorpt_T_min   0.763
_shelx_estimated_absorpt_T_max   0.870
_exptl_absorpt_correction_type   multi-scan
_exptl_absorpt_correction_T_min  0.764
_exptl_absorpt_correction_T_max  0.871
_exptl_absorpt_process_details   sadabs
_exptl_absorpt_special_details   ?
_diffrn_ambient_temperature      296(2)
_diffrn_radiation_wavelength     0.71073
_diffrn_radiation_type           MoK\a
_diffrn_source                   ?
_diffrn_measurement_device_type  'CCD area detector'
_diffrn_measurement_method       'phi and omega scans'
_diffrn_detector_area_resol_mean ?
_diffrn_reflns_number            44849
_diffrn_reflns_av_unetI/netI     0.0790
_diffrn_reflns_av_R_equivalents  0.0727
_diffrn_reflns_limit_h_min       -15
_diffrn_reflns_limit_h_max       15
_diffrn_reflns_limit_k_min       -17
_diffrn_reflns_limit_k_max       17
_diffrn_reflns_limit_l_min       -26
_diffrn_reflns_limit_l_max       26
_diffrn_reflns_theta_min         2.079
_diffrn_reflns_theta_max         25.499
_diffrn_reflns_theta_full        25.242
_diffrn_measured_fraction_theta_max 0.998
_diffrn_measured_fraction_theta_full 0.998
_diffrn_reflns_Laue_measured_fraction_max 0.998
_diffrn_reflns_Laue_measured_fraction_full 0.998
_diffrn_reflns_point_group_measured_fraction_max 0.998
_diffrn_reflns_point_group_measured_fraction_full 0.998
_reflns_number_total             13018
_reflns_number_gt                9337
_reflns_threshold_expression     'I > 2\s(I)'
_reflns_Friedel_coverage         0.000
_reflns_Friedel_fraction_max     .
_reflns_Friedel_fraction_full    .

_reflns_special_details          
;
 Reflections were merged by SHELXL according to the crystal
 class for the calculation of statistics and refinement.
 
 _reflns_Friedel_fraction is defined as the number of unique
 Friedel pairs measured divided by the number that would be
 possible theoretically, ignoring centric projections and
 systematic absences.
;

_computing_data_collection       'Bruker SMART'
_computing_cell_refinement       'Bruker SMART'
_computing_data_reduction        'Bruker SAINT'
_computing_structure_solution    'Bruker SHELXTL'
_computing_structure_refinement  'SHELXL-2016/6 (Sheldrick, 2016)'
_computing_molecular_graphics    ?
_computing_publication_material  ?
_refine_special_details          ?
_refine_ls_structure_factor_coef Fsqd
_refine_ls_matrix_type           full
_refine_ls_weighting_scheme      calc
_refine_ls_weighting_details     
'w=1/[\s^2^(Fo^2^)+(0.1061P)^2^+5.2353P] where P=(Fo^2^+2Fc^2^)/3'
_atom_sites_solution_primary     ?
_atom_sites_solution_secondary   ?
_atom_sites_solution_hydrogens   geom
_refine_ls_hydrogen_treatment    constr
_refine_ls_extinction_method     none
_refine_ls_extinction_coef       .
_refine_ls_number_reflns         13018
_refine_ls_number_parameters     848
_refine_ls_number_restraints     1
_refine_ls_R_factor_all          0.0913
_refine_ls_R_factor_gt           0.0573
_refine_ls_wR_factor_ref         0.1688
_refine_ls_wR_factor_gt          0.1483
_refine_ls_goodness_of_fit_ref   0.897
_refine_ls_restrained_S_all      0.897
_refine_ls_shift/su_max          0.000
_refine_ls_shift/su_mean         0.000

loop_
_atom_site_label
_atom_site_type_symbol
_atom_site_fract_x
_atom_site_fract_y
_atom_site_fract_z
_atom_site_U_iso_or_equiv
_atom_site_adp_type
_atom_site_occupancy
_atom_site_site_symmetry_order
_atom_site_calc_flag
_atom_site_refinement_flags_posn
_atom_site_refinement_flags_adp
_atom_site_refinement_flags_occupancy
_atom_site_disorder_assembly
_atom_site_disorder_group
Dy1 Dy 0.65467(3) 0.03250(2) 0.22205(2) 0.04279(12) Uani 1 1 d . . . . .
N1 N 0.6823(5) 0.0667(4) 0.3393(2) 0.0537(14) Uani 1 1 d . . . . .
N2 N 0.7972(5) 0.2296(4) 0.2855(3) 0.0559(14) Uani 1 1 d . . . . .
N3 N 0.7159(4) 0.1483(4) 0.1468(2) 0.0447(12) Uani 1 1 d . . . . .
N4 N 0.7665(4) -0.0195(4) 0.1371(2) 0.0422(12) Uani 1 1 d . . . . .
N5 N 0.5204(5) -0.1162(4) 0.1265(2) 0.0474(13) Uani 1 1 d . . . . .
N6 N 0.5707(5) -0.1448(4) 0.2592(2) 0.0525(14) Uani 1 1 d . . . . .
N7 N 0.8180(5) -0.0027(4) 0.2633(3) 0.0489(13) Uani 1 1 d . . . . .
O1 O 0.5054(4) 0.0584(4) 0.2322(2) 0.0604(12) Uani 1 1 d . U . . .
B1 B 0.2779(6) 0.3031(6) 0.1157(3) 0.0419(16) Uani 1 1 d . . . . .
B2 B 0.1468(7) 0.7791(6) 0.4060(3) 0.0427(16) Uani 1 1 d . . . . .
C1 C 0.6772(8) 0.1673(5) 0.3624(3) 0.063(2) Uani 1 1 d . . . . .
H1A H 0.690713 0.185548 0.407618 0.076 Uiso 1 1 calc R U . . .
H1B H 0.598875 0.157941 0.348230 0.076 Uiso 1 1 calc R U . . .
C2 C 0.7675(7) 0.2569(6) 0.3404(3) 0.0604(19) Uani 1 1 d . . . . .
C3 C 0.8156(8) 0.3625(6) 0.3754(4) 0.075(2) Uani 1 1 d . . . . .
H3 H 0.792072 0.378859 0.413232 0.090 Uiso 1 1 calc R U . . .
C4 C 0.8976(9) 0.4414(7) 0.3535(5) 0.091(3) Uani 1 1 d . . . . .
H4 H 0.930048 0.512822 0.376027 0.109 Uiso 1 1 calc R U . . .
C5 C 0.9325(8) 0.4157(6) 0.2982(4) 0.080(2) Uani 1 1 d . . . . .
H5 H 0.989966 0.468193 0.282691 0.096 Uiso 1 1 calc R U . . .
C6 C 0.8797(7) 0.3105(6) 0.2668(4) 0.066(2) Uani 1 1 d . . . . .
H6 H 0.903044 0.293074 0.229088 0.079 Uiso 1 1 calc R U . . .
C7 C 0.7963(8) 0.0753(7) 0.3672(3) 0.073(2) Uani 1 1 d . . . . .
H7A H 0.784144 0.047076 0.403917 0.088 Uiso 1 1 calc R U . . .
H7B H 0.853478 0.150927 0.380671 0.088 Uiso 1 1 calc R U . . .
C8 C 0.8484(7) 0.0178(6) 0.3249(4) 0.0609(19) Uani 1 1 d . . . . .
C9 C 0.9275(8) -0.0127(8) 0.3503(5) 0.085(3) Uani 1 1 d . . . . .
H9 H 0.948199 0.002430 0.393258 0.102 Uiso 1 1 calc R U . . .
C10 C 0.9749(8) -0.0657(9) 0.3109(6) 0.099(4) Uani 1 1 d . . . . .
H10 H 1.026116 -0.088756 0.326903 0.119 Uiso 1 1 calc R U . . .
C11 C 0.9452(7) -0.0837(8) 0.2481(5) 0.083(3) Uani 1 1 d . . . . .
H11 H 0.978787 -0.116742 0.221009 0.100 Uiso 1 1 calc R U . . .
C12 C 0.8654(6) -0.0530(6) 0.2247(4) 0.0584(18) Uani 1 1 d . . . . .
C13 C 0.8176(7) -0.0856(6) 0.1562(3) 0.0601(19) Uani 1 1 d . . . . .
H13A H 0.881119 -0.080922 0.133035 0.072 Uiso 1 1 calc R U . . .
H13B H 0.757179 -0.160200 0.145371 0.072 Uiso 1 1 calc R U . . .
C14 C 0.5828(8) -0.0228(6) 0.3542(3) 0.072(2) Uani 1 1 d . . . . .
H14A H 0.510730 -0.017610 0.343949 0.086 Uiso 1 1 calc R U . . .
H14B H 0.595515 -0.016198 0.398750 0.086 Uiso 1 1 calc R U . . .
C15 C 0.5664(7) -0.1310(6) 0.3205(3) 0.0553(17) Uani 1 1 d . . . . .
C16 C 0.5479(8) -0.2126(7) 0.3496(4) 0.080(3) Uani 1 1 d . . . . .
H16 H 0.548613 -0.200369 0.392379 0.096 Uiso 1 1 calc R U . . .
C17 C 0.5288(10) -0.3106(7) 0.3161(5) 0.096(3) Uani 1 1 d . . . . .
H17 H 0.514378 -0.366513 0.335303 0.115 Uiso 1 1 calc R U . . .
C18 C 0.5310(8) -0.3254(7) 0.2534(5) 0.082(3) Uani 1 1 d . . . . .
H18 H 0.517463 -0.391927 0.229083 0.099 Uiso 1 1 calc R U . . .
C19 C 0.5534(7) -0.2417(5) 0.2273(4) 0.0601(18) Uani 1 1 d . . . . .
H19 H 0.556956 -0.252090 0.184916 0.072 Uiso 1 1 calc R U . . .
C20 C 0.6898(6) -0.0755(5) 0.0763(3) 0.0489(15) Uani 1 1 d . . . . .
H20A H 0.723795 -0.114822 0.050834 0.059 Uiso 1 1 calc R U . . .
H20B H 0.686749 -0.022726 0.055465 0.059 Uiso 1 1 calc R U . . .
C21 C 0.5668(6) -0.1520(5) 0.0812(3) 0.0472(15) Uani 1 1 d . . . . .
C22 C 0.5025(7) -0.2522(6) 0.0399(3) 0.0601(19) Uani 1 1 d . . . . .
H22 H 0.537622 -0.276560 0.009206 0.072 Uiso 1 1 calc R U . . .
C23 C 0.3870(8) -0.3152(7) 0.0446(4) 0.076(2) Uani 1 1 d . . . . .
H23 H 0.343051 -0.383562 0.018228 0.091 Uiso 1 1 calc R U . . .
C24 C 0.3388(7) -0.2746(7) 0.0888(4) 0.076(2) Uani 1 1 d . . . . .
H24 H 0.259222 -0.313961 0.091305 0.091 Uiso 1 1 calc R U . . .
C25 C 0.4049(7) -0.1776(6) 0.1295(3) 0.0640(19) Uani 1 1 d . . . . .
H25 H 0.370304 -0.152533 0.160159 0.077 Uiso 1 1 calc R U . . .
C26 C 0.8611(6) 0.0840(6) 0.1328(3) 0.0548(17) Uani 1 1 d . . . . .
H26A H 0.902337 0.072044 0.099129 0.066 Uiso 1 1 calc R U . . .
H26B H 0.917839 0.117010 0.171314 0.066 Uiso 1 1 calc R U . . .
C27 C 0.8123(6) 0.1587(5) 0.1214(3) 0.0463(15) Uani 1 1 d . . . . .
C28 C 0.8643(7) 0.2351(6) 0.0875(4) 0.066(2) Uani 1 1 d . . . . .
H28 H 0.930821 0.241271 0.070034 0.079 Uiso 1 1 calc R U . . .
C29 C 0.8141(8) 0.3015(7) 0.0808(4) 0.078(2) Uani 1 1 d . . . . .
H29 H 0.846773 0.352847 0.058108 0.094 Uiso 1 1 calc R U . . .
C30 C 0.7176(8) 0.2928(7) 0.1068(4) 0.073(2) Uani 1 1 d . . . . .
H30 H 0.683499 0.337526 0.102600 0.087 Uiso 1 1 calc R U . . .
C31 C 0.6721(7) 0.2157(6) 0.1396(3) 0.0567(18) Uani 1 1 d . . . . .
H31 H 0.606630 0.210013 0.158029 0.068 Uiso 1 1 calc R U . . .
C32 C 0.2356(5) 0.3117(6) 0.1850(3) 0.0514(16) Uani 1 1 d . . . . .
C33 C 0.2562(7) 0.4108(7) 0.2231(3) 0.064(2) Uani 1 1 d . . . . .
H33 H 0.293200 0.472220 0.208320 0.076 Uiso 1 1 calc R U . . .
C34 C 0.2240(9) 0.4218(9) 0.2815(4) 0.091(3) Uani 1 1 d . . . . .
H34 H 0.240306 0.489529 0.305117 0.109 Uiso 1 1 calc R U . . .
C35 C 0.1684(8) 0.3334(10) 0.3045(4) 0.088(3) Uani 1 1 d . . . . .
H35 H 0.144371 0.340087 0.343178 0.106 Uiso 1 1 calc R U . . .
C36 C 0.1487(8) 0.2357(9) 0.2700(4) 0.086(3) Uani 1 1 d . . . . .
H36 H 0.112807 0.175489 0.285936 0.103 Uiso 1 1 calc R U . . .
C37 C 0.1813(6) 0.2242(7) 0.2114(3) 0.065(2) Uani 1 1 d . . . . .
H37 H 0.166556 0.156118 0.189028 0.077 Uiso 1 1 calc R U . . .
C38 C 0.4200(5) 0.3951(5) 0.1258(3) 0.0427(14) Uani 1 1 d . . . . .
C39 C 0.5022(6) 0.4053(5) 0.1746(3) 0.0531(16) Uani 1 1 d . . . . .
H39 H 0.475502 0.361312 0.201988 0.064 Uiso 1 1 calc R U . . .
C40 C 0.6206(6) 0.4771(6) 0.1840(4) 0.065(2) Uani 1 1 d . . . . .
H40 H 0.672233 0.481075 0.217046 0.079 Uiso 1 1 calc R U . . .
C41 C 0.6620(7) 0.5432(7) 0.1442(5) 0.077(2) Uani 1 1 d . . . . .
H41 H 0.741668 0.593049 0.150618 0.092 Uiso 1 1 calc R U . . .
C42 C 0.5852(7) 0.5350(7) 0.0952(4) 0.073(2) Uani 1 1 d . . . . .
H42 H 0.612341 0.577592 0.067141 0.088 Uiso 1 1 calc R U . . .
C43 C 0.4666(6) 0.4624(5) 0.0880(3) 0.0557(17) Uani 1 1 d . . . . .
H43 H 0.415283 0.459342 0.055157 0.067 Uiso 1 1 calc R U . . .
C44 C 0.2002(5) 0.3296(5) 0.0649(3) 0.0437(14) Uani 1 1 d . . . . .
C45 C 0.1604(6) 0.4074(6) 0.0814(4) 0.0587(18) Uani 1 1 d . . . . .
H45 H 0.172392 0.442037 0.123218 0.070 Uiso 1 1 calc R U . . .
C46 C 0.1035(7) 0.4339(6) 0.0370(4) 0.067(2) Uani 1 1 d . . . . .
H46 H 0.079293 0.486388 0.049744 0.081 Uiso 1 1 calc R U . . .
C47 C 0.0827(6) 0.3852(6) -0.0242(4) 0.063(2) Uani 1 1 d . . . . .
H47 H 0.044954 0.403553 -0.053649 0.076 Uiso 1 1 calc R U . . .
C48 C 0.1185(7) 0.3081(7) -0.0416(4) 0.071(2) Uani 1 1 d . . . . .
H48 H 0.103807 0.272375 -0.083420 0.085 Uiso 1 1 calc R U . . .
C49 C 0.1765(7) 0.2826(6) 0.0022(3) 0.0588(18) Uani 1 1 d . . . . .
H49 H 0.200848 0.230553 -0.011586 0.071 Uiso 1 1 calc R U . . .
C50 C 0.2641(6) 0.1813(5) 0.0904(3) 0.0421(14) Uani 1 1 d . . . . .
C51 C 0.1510(6) 0.0916(6) 0.0684(3) 0.0598(18) Uani 1 1 d . . . . .
H51 H 0.085210 0.103729 0.064386 0.072 Uiso 1 1 calc R U . . .
C52 C 0.1342(8) -0.0128(6) 0.0528(4) 0.074(2) Uani 1 1 d . . . . .
H52 H 0.058070 -0.068963 0.038533 0.089 Uiso 1 1 calc R U . . .
C53 C 0.2275(10) -0.0348(7) 0.0580(4) 0.080(3) Uani 1 1 d . . . . .
H53 H 0.215610 -0.105542 0.049393 0.096 Uiso 1 1 calc R U . . .
C54 C 0.3380(9) 0.0484(7) 0.0759(4) 0.077(2) Uani 1 1 d . . . . .
H54 H 0.402814 0.034533 0.077587 0.092 Uiso 1 1 calc R U . . .
C55 C 0.3564(6) 0.1551(5) 0.0918(3) 0.0521(16) Uani 1 1 d . . . . .
H55 H 0.433620 0.210337 0.103857 0.062 Uiso 1 1 calc R U . . .
C56 C 0.2571(5) 0.7649(5) 0.4382(3) 0.0393(13) Uani 1 1 d . . . . .
C57 C 0.3596(6) 0.8478(5) 0.4733(3) 0.0459(15) Uani 1 1 d . . . . .
H57 H 0.368769 0.917503 0.479631 0.055 Uiso 1 1 calc R U . . .
C58 C 0.4508(6) 0.8325(6) 0.4999(3) 0.0525(16) Uani 1 1 d . . . . .
H58 H 0.519406 0.891236 0.523130 0.063 Uiso 1 1 calc R U . . .
C59 C 0.4389(7) 0.7308(7) 0.4918(4) 0.063(2) Uani 1 1 d . . . . .
H59 H 0.499100 0.719847 0.509816 0.076 Uiso 1 1 calc R U . . .
C60 C 0.3389(7) 0.6456(6) 0.4573(4) 0.063(2) Uani 1 1 d . . . . .
H60 H 0.330751 0.576288 0.451660 0.076 Uiso 1 1 calc R U . . .
C61 C 0.2501(7) 0.6615(6) 0.4308(3) 0.0565(18) Uani 1 1 d . . . . .
H61 H 0.182558 0.602109 0.407138 0.068 Uiso 1 1 calc R U . . .
C62 C 0.0281(6) 0.7229(5) 0.4389(3) 0.0472(15) Uani 1 1 d . . . . .
C63 C 0.0249(7) 0.6708(6) 0.4862(3) 0.0595(18) Uani 1 1 d . . . . .
H63 H 0.092953 0.667785 0.501003 0.071 Uiso 1 1 calc R U . . .
C64 C -0.0757(9) 0.6235(7) 0.5117(4) 0.084(3) Uani 1 1 d . . . . .
H64 H -0.073515 0.589679 0.543263 0.101 Uiso 1 1 calc R U . . .
C65 C -0.1776(10) 0.6251(8) 0.4921(5) 0.090(3) Uani 1 1 d . . . . .
H65 H -0.245864 0.590180 0.508466 0.108 Uiso 1 1 calc R U . . .
C66 C -0.1772(7) 0.6795(7) 0.4475(4) 0.076(2) Uani 1 1 d . . . . .
H66 H -0.245183 0.684312 0.434526 0.092 Uiso 1 1 calc R U . . .
C67 C -0.0772(7) 0.7272(6) 0.4217(4) 0.0596(19) Uani 1 1 d . . . . .
H67 H -0.079492 0.763724 0.391629 0.072 Uiso 1 1 calc R U . . .
C68 C 0.1223(6) 0.7238(5) 0.3300(3) 0.0433(14) Uani 1 1 d . . . . .
C69 C 0.2098(7) 0.7165(7) 0.2997(3) 0.067(2) Uani 1 1 d . . . . .
H69 H 0.283771 0.741922 0.323690 0.081 Uiso 1 1 calc R U . . .
C70 C 0.1979(8) 0.6752(8) 0.2374(4) 0.082(3) Uani 1 1 d . . . . .
H70 H 0.261930 0.672250 0.220672 0.098 Uiso 1 1 calc R U . . .
C71 C 0.0947(9) 0.6390(9) 0.2004(4) 0.093(3) Uani 1 1 d . . . . .
H71 H 0.086349 0.612080 0.157721 0.111 Uiso 1 1 calc R U . . .
C72 C 0.0005(9) 0.6423(9) 0.2265(4) 0.093(3) Uani 1 1 d . . . . .
H72 H -0.072561 0.617272 0.201708 0.112 Uiso 1 1 calc R U . . .
C73 C 0.0161(7) 0.6833(7) 0.2901(4) 0.069(2) Uani 1 1 d . . . . .
H73 H -0.048765 0.683654 0.307029 0.083 Uiso 1 1 calc R U . . .
C74 C 0.1829(6) 0.9080(5) 0.4168(3) 0.0452(15) Uani 1 1 d . . . . .
C75 C 0.1500(7) 0.9638(6) 0.4653(3) 0.0554(17) Uani 1 1 d . . . . .
H75 H 0.106873 0.926340 0.492651 0.066 Uiso 1 1 calc R U . . .
C76 C 0.1780(7) 1.0707(6) 0.4744(4) 0.066(2) Uani 1 1 d . . . . .
H76 H 0.152469 1.103124 0.506713 0.079 Uiso 1 1 calc R U . . .
C77 C 0.2424(7) 1.1287(6) 0.4368(5) 0.076(2) Uani 1 1 d . . . . .
H77 H 0.263352 1.201544 0.443681 0.091 Uiso 1 1 calc R U . . .
C78 C 0.2766(8) 1.0796(6) 0.3886(4) 0.078(3) Uani 1 1 d . . . . .
H78 H 0.318294 1.118704 0.361486 0.093 Uiso 1 1 calc R U . . .
C79 C 0.2496(7) 0.9703(6) 0.3793(4) 0.0598(18) Uani 1 1 d . . . . .
H79 H 0.277094 0.939347 0.347316 0.072 Uiso 1 1 calc R U . . .
C80 C 0.4089(12) 0.0641(14) 0.2372(6) 0.150(6) Uani 1 1 d . U . . .
H80A H 0.353794 0.024286 0.199084 0.224 Uiso 1 1 calc R U . . .
H80B H 0.424619 0.137999 0.245577 0.224 Uiso 1 1 calc R U . . .
H80C H 0.375865 0.034101 0.270863 0.224 Uiso 1 1 calc R U . . .
C81 C 0.4663(17) 0.3860(18) 0.3463(8) 0.206(9) Uani 1 1 d . . . . .
H81A H 0.394002 0.318427 0.337510 0.248 Uiso 1 1 calc R U . . .
H81B H 0.456720 0.425902 0.317571 0.248 Uiso 1 1 calc R U . . .
Cl1 Cl 0.5623(7) 0.3589(8) 0.3291(3) 0.309(5) Uani 1 1 d . . . . .
Cl2 Cl 0.4715(4) 0.4554(4) 0.4186(2) 0.1712(17) Uani 1 1 d . . . . .

loop_
_atom_site_aniso_label
_atom_site_aniso_U_11
_atom_site_aniso_U_22
_atom_site_aniso_U_33
_atom_site_aniso_U_23
_atom_site_aniso_U_13
_atom_site_aniso_U_12
Dy1 0.0482(2) 0.04159(18) 0.03813(17) 0.00541(12) 0.00471(12) 0.02241(15)
N1 0.077(4) 0.045(3) 0.033(3) 0.004(2) 0.001(3) 0.027(3)
N2 0.069(4) 0.043(3) 0.046(3) 0.001(3) 0.000(3) 0.023(3)
N3 0.040(3) 0.051(3) 0.045(3) 0.015(2) 0.009(2) 0.021(3)
N4 0.037(3) 0.040(3) 0.050(3) 0.003(2) 0.003(2) 0.021(2)
N5 0.042(3) 0.046(3) 0.042(3) 0.002(2) 0.002(2) 0.013(3)
N6 0.063(4) 0.042(3) 0.048(3) 0.009(3) 0.010(3) 0.021(3)
N7 0.047(3) 0.039(3) 0.056(3) 0.010(3) -0.011(3) 0.019(3)
O1 0.063(3) 0.068(3) 0.058(3) 0.018(2) 0.017(2) 0.035(3)
B1 0.036(4) 0.041(4) 0.049(4) 0.007(3) 0.009(3) 0.019(3)
B2 0.045(4) 0.040(4) 0.040(4) 0.006(3) 0.002(3) 0.019(3)
C1 0.092(6) 0.047(4) 0.040(4) 0.000(3) 0.004(4) 0.028(4)
C2 0.084(6) 0.042(4) 0.045(4) -0.003(3) -0.010(4) 0.029(4)
C3 0.097(7) 0.046(5) 0.063(5) -0.007(4) -0.008(5) 0.028(5)
C4 0.107(8) 0.041(5) 0.096(7) -0.012(5) -0.011(6) 0.024(5)
C5 0.080(6) 0.046(5) 0.088(6) 0.007(4) -0.003(5) 0.013(4)
C6 0.061(5) 0.048(4) 0.066(5) 0.003(4) 0.004(4) 0.010(4)
C7 0.099(7) 0.061(5) 0.047(4) 0.005(4) -0.018(4) 0.034(5)
C8 0.053(4) 0.053(4) 0.066(5) 0.022(4) -0.015(4) 0.015(4)
C9 0.069(6) 0.097(7) 0.090(6) 0.039(6) -0.020(5) 0.037(6)
C10 0.059(6) 0.129(9) 0.138(9) 0.076(8) 0.002(6) 0.052(6)
C11 0.059(5) 0.092(7) 0.120(8) 0.041(6) 0.008(5) 0.047(5)
C12 0.046(4) 0.046(4) 0.083(5) 0.017(4) -0.005(4) 0.022(3)
C13 0.068(5) 0.057(4) 0.068(5) 0.006(4) 0.013(4) 0.044(4)
C14 0.115(7) 0.058(5) 0.043(4) 0.017(3) 0.032(4) 0.037(5)
C15 0.063(5) 0.050(4) 0.054(4) 0.016(3) 0.014(3) 0.025(4)
C16 0.107(7) 0.073(6) 0.069(5) 0.039(5) 0.029(5) 0.039(5)
C17 0.136(9) 0.058(6) 0.113(8) 0.046(6) 0.043(7) 0.047(6)
C18 0.099(7) 0.050(5) 0.098(7) 0.018(5) 0.031(6) 0.033(5)
C19 0.066(5) 0.040(4) 0.065(5) 0.007(3) 0.012(4) 0.019(4)
C20 0.049(4) 0.051(4) 0.042(3) 0.004(3) 0.009(3) 0.022(3)
C21 0.057(4) 0.045(4) 0.036(3) 0.006(3) 0.000(3) 0.022(3)
C22 0.081(6) 0.051(4) 0.038(4) 0.003(3) 0.004(4) 0.027(4)
C23 0.079(6) 0.055(5) 0.052(5) 0.003(4) -0.003(4) 0.002(5)
C24 0.046(5) 0.073(6) 0.069(5) 0.016(4) 0.000(4) -0.005(4)
C25 0.051(5) 0.070(5) 0.055(4) 0.010(4) 0.004(4) 0.017(4)
C26 0.039(4) 0.061(4) 0.059(4) 0.006(3) 0.010(3) 0.021(4)
C27 0.040(4) 0.044(4) 0.049(4) 0.008(3) 0.010(3) 0.015(3)
C28 0.058(5) 0.055(5) 0.075(5) 0.017(4) 0.030(4) 0.016(4)
C29 0.086(6) 0.070(6) 0.086(6) 0.038(5) 0.028(5) 0.034(5)
C30 0.088(6) 0.069(5) 0.087(6) 0.035(5) 0.023(5) 0.051(5)
C31 0.060(5) 0.071(5) 0.053(4) 0.020(4) 0.007(3) 0.040(4)
C32 0.030(3) 0.068(5) 0.047(4) 0.002(3) 0.002(3) 0.020(3)
C33 0.067(5) 0.075(5) 0.050(4) 0.003(4) 0.010(4) 0.039(4)
C34 0.092(7) 0.117(8) 0.062(5) -0.008(5) 0.009(5) 0.061(7)
C35 0.077(6) 0.127(9) 0.050(5) 0.004(6) 0.020(4) 0.044(6)
C36 0.069(6) 0.103(7) 0.059(5) 0.025(5) 0.017(4) 0.012(5)
C37 0.049(4) 0.070(5) 0.056(4) 0.010(4) 0.011(4) 0.013(4)
C38 0.036(3) 0.038(3) 0.051(4) 0.003(3) 0.010(3) 0.017(3)
C39 0.047(4) 0.049(4) 0.059(4) 0.010(3) 0.002(3) 0.020(3)
C40 0.038(4) 0.058(5) 0.086(6) 0.006(4) -0.008(4) 0.017(4)
C41 0.038(4) 0.062(5) 0.117(7) 0.017(5) 0.019(5) 0.014(4)
C42 0.045(5) 0.074(6) 0.092(6) 0.028(5) 0.014(4) 0.017(4)
C43 0.037(4) 0.052(4) 0.066(4) 0.009(3) 0.008(3) 0.012(3)
C44 0.026(3) 0.044(4) 0.058(4) 0.009(3) 0.009(3) 0.014(3)
C45 0.053(4) 0.050(4) 0.071(5) 0.007(4) 0.008(4) 0.026(4)
C46 0.055(5) 0.054(5) 0.100(6) 0.016(4) 0.003(4) 0.034(4)
C47 0.048(4) 0.061(5) 0.073(5) 0.016(4) -0.011(4) 0.022(4)
C48 0.082(6) 0.078(6) 0.058(5) 0.012(4) 0.003(4) 0.045(5)
C49 0.066(5) 0.069(5) 0.052(4) 0.005(4) 0.003(4) 0.045(4)
C50 0.048(4) 0.040(3) 0.033(3) 0.008(3) 0.007(3) 0.016(3)
C51 0.049(4) 0.057(5) 0.058(4) 0.008(3) 0.013(3) 0.013(4)
C52 0.077(6) 0.041(4) 0.059(5) 0.002(4) 0.004(4) -0.007(4)
C53 0.117(8) 0.047(5) 0.064(5) 0.010(4) -0.010(5) 0.033(6)
C54 0.103(7) 0.066(6) 0.069(5) 0.003(4) -0.011(5) 0.055(6)
C55 0.057(4) 0.045(4) 0.052(4) 0.006(3) -0.005(3) 0.026(4)
C56 0.047(4) 0.035(3) 0.038(3) 0.015(3) 0.009(3) 0.019(3)
C57 0.054(4) 0.035(3) 0.046(3) 0.010(3) 0.004(3) 0.019(3)
C58 0.054(4) 0.050(4) 0.047(4) 0.011(3) -0.002(3) 0.020(4)
C59 0.057(5) 0.075(5) 0.069(5) 0.033(4) 0.007(4) 0.034(4)
C60 0.070(5) 0.045(4) 0.083(5) 0.024(4) 0.012(4) 0.030(4)
C61 0.064(5) 0.040(4) 0.063(4) 0.014(3) 0.000(4) 0.022(4)
C62 0.060(4) 0.030(3) 0.045(4) -0.001(3) 0.005(3) 0.019(3)
C63 0.071(5) 0.055(4) 0.048(4) 0.009(3) 0.015(4) 0.025(4)
C64 0.108(8) 0.080(6) 0.070(6) 0.032(5) 0.036(5) 0.040(6)
C65 0.092(7) 0.074(6) 0.112(8) 0.035(6) 0.056(6) 0.035(6)
C66 0.062(5) 0.065(5) 0.107(7) 0.015(5) 0.027(5) 0.035(4)
C67 0.060(5) 0.048(4) 0.080(5) 0.022(4) 0.025(4) 0.030(4)
C68 0.049(4) 0.038(3) 0.041(3) 0.008(3) 0.003(3) 0.021(3)
C69 0.051(4) 0.102(6) 0.047(4) 0.014(4) 0.008(3) 0.036(5)
C70 0.078(6) 0.122(8) 0.057(5) 0.018(5) 0.025(5) 0.058(6)
C71 0.099(8) 0.136(9) 0.044(4) 0.006(5) 0.012(5) 0.061(7)
C72 0.085(7) 0.124(9) 0.060(5) 0.004(5) -0.020(5) 0.050(7)
C73 0.068(5) 0.089(6) 0.056(4) 0.010(4) 0.004(4) 0.045(5)
C74 0.047(4) 0.036(3) 0.049(4) 0.012(3) -0.004(3) 0.017(3)
C75 0.071(5) 0.049(4) 0.045(4) 0.007(3) -0.002(3) 0.030(4)
C76 0.080(6) 0.044(4) 0.074(5) 0.005(4) -0.001(4) 0.035(4)
C77 0.064(5) 0.041(4) 0.119(7) 0.013(5) -0.002(5) 0.025(4)
C78 0.070(6) 0.052(5) 0.103(7) 0.043(5) 0.010(5) 0.011(4)
C79 0.060(5) 0.051(4) 0.072(5) 0.020(4) 0.010(4) 0.028(4)
C80 0.163(12) 0.249(18) 0.100(9) 0.055(10) 0.045(9) 0.142(14)
C81 0.225(19) 0.30(3) 0.166(15) 0.019(16) 0.038(14) 0.20(2)
Cl1 0.359(9) 0.608(15) 0.179(5) 0.129(7) 0.083(5) 0.397(11)
Cl2 0.181(4) 0.222(5) 0.155(3) 0.041(3) 0.039(3) 0.134(4)

_geom_special_details            
;
 All esds (except the esd in the dihedral angle between two l.s. planes)
 are estimated using the full covariance matrix.  The cell esds are taken
 into account individually in the estimation of esds in distances, angles
 and torsion angles; correlations between esds in cell parameters are only
 used when they are defined by crystal symmetry.  An approximate (isotropic)
 treatment of cell esds is used for estimating esds involving l.s. planes.
;

loop_
_geom_bond_atom_site_label_1
_geom_bond_atom_site_label_2
_geom_bond_distance
_geom_bond_site_symmetry_2
_geom_bond_publ_flag
Dy1 O1 2.108(5) . ?
Dy1 N3 2.495(5) . ?
Dy1 N7 2.507(5) . ?
Dy1 N1 2.523(5) . ?
Dy1 N5 2.555(5) . ?
Dy1 N6 2.602(5) . ?
Dy1 N4 2.616(5) . ?
Dy1 N2 2.616(6) . ?
N1 C1 1.458(8) . ?
N1 C14 1.464(9) . ?
N1 C7 1.486(10) . ?
N2 C2 1.333(9) . ?
N2 C6 1.336(9) . ?
N3 C31 1.335(8) . ?
N3 C27 1.343(8) . ?
N4 C20 1.465(8) . ?
N4 C26 1.466(8) . ?
N4 C13 1.468(8) . ?
N5 C21 1.327(8) . ?
N5 C25 1.357(9) . ?
N6 C19 1.339(8) . ?
N6 C15 1.343(8) . ?
N7 C8 1.334(9) . ?
N7 C12 1.348(9) . ?
O1 C80 1.275(12) . ?
B1 C50 1.644(9) . ?
B1 C44 1.658(9) . ?
B1 C32 1.660(9) . ?
B1 C38 1.673(9) . ?
B2 C56 1.646(9) . ?
B2 C74 1.650(9) . ?
B2 C62 1.661(10) . ?
B2 C68 1.662(9) . ?
C1 C2 1.489(10) . ?
C1 H1A 0.9700 . ?
C1 H1B 0.9700 . ?
C2 C3 1.386(10) . ?
C3 C4 1.356(12) . ?
C3 H3 0.9300 . ?
C4 C5 1.369(13) . ?
C4 H4 0.9300 . ?
C5 C6 1.356(10) . ?
C5 H5 0.9300 . ?
C6 H6 0.9300 . ?
C7 C8 1.499(11) . ?
C7 H7A 0.9700 . ?
C7 H7B 0.9700 . ?
C8 C9 1.389(11) . ?
C9 C10 1.382(14) . ?
C9 H9 0.9300 . ?
C10 C11 1.363(14) . ?
C10 H10 0.9300 . ?
C11 C12 1.382(10) . ?
C11 H11 0.9300 . ?
C12 C13 1.501(10) . ?
C13 H13A 0.9700 . ?
C13 H13B 0.9700 . ?
C14 C15 1.495(10) . ?
C14 H14A 0.9700 . ?
C14 H14B 0.9700 . ?
C15 C16 1.379(10) . ?
C16 C17 1.356(12) . ?
C16 H16 0.9300 . ?
C17 C18 1.371(13) . ?
C17 H17 0.9300 . ?
C18 C19 1.354(11) . ?
C18 H18 0.9300 . ?
C19 H19 0.9300 . ?
C20 C21 1.491(9) . ?
C20 H20A 0.9700 . ?
C20 H20B 0.9700 . ?
C21 C22 1.387(9) . ?
C22 C23 1.371(11) . ?
C22 H22 0.9300 . ?
C23 C24 1.357(12) . ?
C23 H23 0.9300 . ?
C24 C25 1.354(11) . ?
C24 H24 0.9300 . ?
C25 H25 0.9300 . ?
C26 C27 1.502(9) . ?
C26 H26A 0.9700 . ?
C26 H26B 0.9700 . ?
C27 C28 1.393(9) . ?
C28 C29 1.380(11) . ?
C28 H28 0.9300 . ?
C29 C30 1.357(11) . ?
C29 H29 0.9300 . ?
C30 C31 1.371(10) . ?
C30 H30 0.9300 . ?
C31 H31 0.9300 . ?
C32 C37 1.399(10) . ?
C32 C33 1.401(10) . ?
C33 C34 1.383(11) . ?
C33 H33 0.9300 . ?
C34 C35 1.365(14) . ?
C34 H34 0.9300 . ?
C35 C36 1.358(13) . ?
C35 H35 0.9300 . ?
C36 C37 1.391(11) . ?
C36 H36 0.9300 . ?
C37 H37 0.9300 . ?
C38 C43 1.360(9) . ?
C38 C39 1.399(9) . ?
C39 C40 1.375(10) . ?
C39 H39 0.9300 . ?
C40 C41 1.375(11) . ?
C40 H40 0.9300 . ?
C41 C42 1.369(12) . ?
C41 H41 0.9300 . ?
C42 C43 1.383(10) . ?
C42 H42 0.9300 . ?
C43 H43 0.9300 . ?
C44 C49 1.372(9) . ?
C44 C45 1.408(9) . ?
C45 C46 1.393(10) . ?
C45 H45 0.9300 . ?
C46 C47 1.350(11) . ?
C46 H46 0.9300 . ?
C47 C48 1.366(11) . ?
C47 H47 0.9300 . ?
C48 C49 1.381(10) . ?
C48 H48 0.9300 . ?
C49 H49 0.9300 . ?
C50 C55 1.382(9) . ?
C50 C51 1.415(9) . ?
C51 C52 1.376(11) . ?
C51 H51 0.9300 . ?
C52 C53 1.360(13) . ?
C52 H52 0.9300 . ?
C53 C54 1.351(12) . ?
C53 H53 0.9300 . ?
C54 C55 1.402(10) . ?
C54 H54 0.9300 . ?
C55 H55 0.9300 . ?
C56 C57 1.368(9) . ?
C56 C61 1.414(8) . ?
C57 C58 1.390(9) . ?
C57 H57 0.9300 . ?
C58 C59 1.365(10) . ?
C58 H58 0.9300 . ?
C59 C60 1.357(11) . ?
C59 H59 0.9300 . ?
C60 C61 1.368(10) . ?
C60 H60 0.9300 . ?
C61 H61 0.9300 . ?
C62 C63 1.391(9) . ?
C62 C67 1.403(10) . ?
C63 C64 1.378(11) . ?
C63 H63 0.9300 . ?
C64 C65 1.354(13) . ?
C64 H64 0.9300 . ?
C65 C66 1.373(13) . ?
C65 H65 0.9300 . ?
C66 C67 1.376(10) . ?
C66 H66 0.9300 . ?
C67 H67 0.9300 . ?
C68 C69 1.368(9) . ?
C68 C73 1.384(10) . ?
C69 C70 1.364(10) . ?
C69 H69 0.9300 . ?
C70 C71 1.332(12) . ?
C70 H70 0.9300 . ?
C71 C72 1.379(13) . ?
C71 H71 0.9300 . ?
C72 C73 1.382(11) . ?
C72 H72 0.9300 . ?
C73 H73 0.9300 . ?
C74 C79 1.385(9) . ?
C74 C75 1.408(9) . ?
C75 C76 1.373(9) . ?
C75 H75 0.9300 . ?
C76 C77 1.346(11) . ?
C76 H76 0.9300 . ?
C77 C78 1.363(12) . ?
C77 H77 0.9300 . ?
C78 C79 1.411(10) . ?
C78 H78 0.9300 . ?
C79 H79 0.9300 . ?
C80 H80A 0.9600 . ?
C80 H80B 0.9600 . ?
C80 H80C 0.9600 . ?
C81 Cl1 1.484(15) . ?
C81 Cl2 1.693(16) . ?
C81 H81A 0.9700 . ?
C81 H81B 0.9700 . ?

loop_
_geom_angle_atom_site_label_1
_geom_angle_atom_site_label_2
_geom_angle_atom_site_label_3
_geom_angle
_geom_angle_site_symmetry_1
_geom_angle_site_symmetry_3
_geom_angle_publ_flag
O1 Dy1 N3 91.68(17) . . ?
O1 Dy1 N7 151.90(19) . . ?
N3 Dy1 N7 112.16(17) . . ?
O1 Dy1 N1 84.22(19) . . ?
N3 Dy1 N1 134.96(18) . . ?
N7 Dy1 N1 68.53(19) . . ?
O1 Dy1 N5 84.47(18) . . ?
N3 Dy1 N5 84.77(17) . . ?
N7 Dy1 N5 111.35(17) . . ?
N1 Dy1 N5 138.86(18) . . ?
O1 Dy1 N6 95.14(18) . . ?
N3 Dy1 N6 157.22(17) . . ?
N7 Dy1 N6 68.77(18) . . ?
N1 Dy1 N6 67.51(17) . . ?
N5 Dy1 N6 74.32(17) . . ?
O1 Dy1 N4 141.74(17) . . ?
N3 Dy1 N4 64.06(16) . . ?
N7 Dy1 N4 65.57(17) . . ?
N1 Dy1 N4 133.98(18) . . ?
N5 Dy1 N4 65.22(16) . . ?
N6 Dy1 N4 98.23(16) . . ?
O1 Dy1 N2 91.33(19) . . ?
N3 Dy1 N2 72.02(17) . . ?
N7 Dy1 N2 82.66(18) . . ?
N1 Dy1 N2 63.29(17) . . ?
N5 Dy1 N2 156.30(18) . . ?
N6 Dy1 N2 129.35(17) . . ?
N4 Dy1 N2 106.95(17) . . ?
C1 N1 C14 110.3(6) . . ?
C1 N1 C7 110.0(6) . . ?
C14 N1 C7 110.0(6) . . ?
C1 N1 Dy1 106.2(4) . . ?
C14 N1 Dy1 106.9(4) . . ?
C7 N1 Dy1 113.3(4) . . ?
C2 N2 C6 115.7(6) . . ?
C2 N2 Dy1 113.7(5) . . ?
C6 N2 Dy1 129.4(5) . . ?
C31 N3 C27 117.5(5) . . ?
C31 N3 Dy1 122.9(4) . . ?
C27 N3 Dy1 118.3(4) . . ?
C20 N4 C26 109.2(5) . . ?
C20 N4 C13 110.0(5) . . ?
C26 N4 C13 110.1(5) . . ?
C20 N4 Dy1 112.1(3) . . ?
C26 N4 Dy1 104.3(4) . . ?
C13 N4 Dy1 111.1(4) . . ?
C21 N5 C25 118.2(6) . . ?
C21 N5 Dy1 120.4(4) . . ?
C25 N5 Dy1 119.1(4) . . ?
C19 N6 C15 117.4(6) . . ?
C19 N6 Dy1 126.9(4) . . ?
C15 N6 Dy1 114.4(4) . . ?
C8 N7 C12 119.8(6) . . ?
C8 N7 Dy1 118.8(5) . . ?
C12 N7 Dy1 121.0(4) . . ?
C80 O1 Dy1 174.3(9) . . ?
C50 B1 C44 110.7(5) . . ?
C50 B1 C32 108.2(5) . . ?
C44 B1 C32 112.2(5) . . ?
C50 B1 C38 110.4(5) . . ?
C44 B1 C38 108.1(5) . . ?
C32 B1 C38 107.2(5) . . ?
C56 B2 C74 110.1(5) . . ?
C56 B2 C62 110.0(5) . . ?
C74 B2 C62 107.8(5) . . ?
C56 B2 C68 107.5(5) . . ?
C74 B2 C68 109.0(5) . . ?
C62 B2 C68 112.5(5) . . ?
N1 C1 C2 111.4(6) . . ?
N1 C1 H1A 109.3 . . ?
C2 C1 H1A 109.3 . . ?
N1 C1 H1B 109.3 . . ?
C2 C1 H1B 109.3 . . ?
H1A C1 H1B 108.0 . . ?
N2 C2 C3 122.8(8) . . ?
N2 C2 C1 116.3(6) . . ?
C3 C2 C1 120.9(7) . . ?
C4 C3 C2 118.8(8) . . ?
C4 C3 H3 120.6 . . ?
C2 C3 H3 120.6 . . ?
C3 C4 C5 119.8(8) . . ?
C3 C4 H4 120.1 . . ?
C5 C4 H4 120.1 . . ?
C6 C5 C4 117.2(8) . . ?
C6 C5 H5 121.4 . . ?
C4 C5 H5 121.4 . . ?
N2 C6 C5 125.6(8) . . ?
N2 C6 H6 117.2 . . ?
C5 C6 H6 117.2 . . ?
N1 C7 C8 115.2(6) . . ?
N1 C7 H7A 108.5 . . ?
C8 C7 H7A 108.5 . . ?
N1 C7 H7B 108.5 . . ?
C8 C7 H7B 108.5 . . ?
H7A C7 H7B 107.5 . . ?
N7 C8 C9 121.3(8) . . ?
N7 C8 C7 119.0(6) . . ?
C9 C8 C7 119.7(8) . . ?
C10 C9 C8 119.2(9) . . ?
C10 C9 H9 120.4 . . ?
C8 C9 H9 120.4 . . ?
C11 C10 C9 118.8(8) . . ?
C11 C10 H10 120.6 . . ?
C9 C10 H10 120.6 . . ?
C10 C11 C12 120.3(9) . . ?
C10 C11 H11 119.9 . . ?
C12 C11 H11 119.9 . . ?
N7 C12 C11 120.7(8) . . ?
N7 C12 C13 117.5(6) . . ?
C11 C12 C13 121.5(8) . . ?
N4 C13 C12 113.7(5) . . ?
N4 C13 H13A 108.8 . . ?
C12 C13 H13A 108.8 . . ?
N4 C13 H13B 108.8 . . ?
C12 C13 H13B 108.8 . . ?
H13A C13 H13B 107.7 . . ?
N1 C14 C15 113.4(6) . . ?
N1 C14 H14A 108.9 . . ?
C15 C14 H14A 108.9 . . ?
N1 C14 H14B 108.9 . . ?
C15 C14 H14B 108.9 . . ?
H14A C14 H14B 107.7 . . ?
N6 C15 C16 121.2(7) . . ?
N6 C15 C14 115.9(6) . . ?
C16 C15 C14 122.9(7) . . ?
C17 C16 C15 120.3(8) . . ?
C17 C16 H16 119.8 . . ?
C15 C16 H16 119.8 . . ?
C16 C17 C18 118.5(8) . . ?
C16 C17 H17 120.7 . . ?
C18 C17 H17 120.7 . . ?
C19 C18 C17 118.9(8) . . ?
C19 C18 H18 120.5 . . ?
C17 C18 H18 120.5 . . ?
N6 C19 C18 123.6(7) . . ?
N6 C19 H19 118.2 . . ?
C18 C19 H19 118.2 . . ?
N4 C20 C21 112.8(5) . . ?
N4 C20 H20A 109.0 . . ?
C21 C20 H20A 109.0 . . ?
N4 C20 H20B 109.0 . . ?
C21 C20 H20B 109.0 . . ?
H20A C20 H20B 107.8 . . ?
N5 C21 C22 121.7(6) . . ?
N5 C21 C20 115.4(6) . . ?
C22 C21 C20 122.8(6) . . ?
C23 C22 C21 119.6(7) . . ?
C23 C22 H22 120.2 . . ?
C21 C22 H22 120.2 . . ?
C24 C23 C22 117.9(7) . . ?
C24 C23 H23 121.0 . . ?
C22 C23 H23 121.0 . . ?
C25 C24 C23 120.9(7) . . ?
C25 C24 H24 119.5 . . ?
C23 C24 H24 119.5 . . ?
C24 C25 N5 121.5(7) . . ?
C24 C25 H25 119.2 . . ?
N5 C25 H25 119.2 . . ?
N4 C26 C27 111.2(5) . . ?
N4 C26 H26A 109.4 . . ?
C27 C26 H26A 109.4 . . ?
N4 C26 H26B 109.4 . . ?
C27 C26 H26B 109.4 . . ?
H26A C26 H26B 108.0 . . ?
N3 C27 C28 122.0(6) . . ?
N3 C27 C26 115.6(5) . . ?
C28 C27 C26 122.4(6) . . ?
C29 C28 C27 117.9(7) . . ?
C29 C28 H28 121.0 . . ?
C27 C28 H28 121.0 . . ?
C30 C29 C28 120.8(7) . . ?
C30 C29 H29 119.6 . . ?
C28 C29 H29 119.6 . . ?
C29 C30 C31 117.5(7) . . ?
C29 C30 H30 121.2 . . ?
C31 C30 H30 121.2 . . ?
N3 C31 C30 124.2(7) . . ?
N3 C31 H31 117.9 . . ?
C30 C31 H31 117.9 . . ?
C37 C32 C33 114.4(6) . . ?
C37 C32 B1 124.2(6) . . ?
C33 C32 B1 121.3(6) . . ?
C34 C33 C32 123.2(8) . . ?
C34 C33 H33 118.4 . . ?
C32 C33 H33 118.4 . . ?
C35 C34 C33 120.2(9) . . ?
C35 C34 H34 119.9 . . ?
C33 C34 H34 119.9 . . ?
C36 C35 C34 119.0(8) . . ?
C36 C35 H35 120.5 . . ?
C34 C35 H35 120.5 . . ?
C35 C36 C37 121.1(9) . . ?
C35 C36 H36 119.4 . . ?
C37 C36 H36 119.4 . . ?
C36 C37 C32 122.1(8) . . ?
C36 C37 H37 119.0 . . ?
C32 C37 H37 119.0 . . ?
C43 C38 C39 114.5(6) . . ?
C43 C38 B1 124.9(6) . . ?
C39 C38 B1 120.5(6) . . ?
C40 C39 C38 123.1(7) . . ?
C40 C39 H39 118.4 . . ?
C38 C39 H39 118.4 . . ?
C39 C40 C41 119.5(7) . . ?
C39 C40 H40 120.3 . . ?
C41 C40 H40 120.3 . . ?
C42 C41 C40 119.5(7) . . ?
C42 C41 H41 120.2 . . ?
C40 C41 H41 120.2 . . ?
C41 C42 C43 118.9(8) . . ?
C41 C42 H42 120.6 . . ?
C43 C42 H42 120.6 . . ?
C38 C43 C42 124.5(7) . . ?
C38 C43 H43 117.8 . . ?
C42 C43 H43 117.8 . . ?
C49 C44 C45 114.2(6) . . ?
C49 C44 B1 122.5(5) . . ?
C45 C44 B1 123.2(6) . . ?
C46 C45 C44 121.9(7) . . ?
C46 C45 H45 119.0 . . ?
C44 C45 H45 119.0 . . ?
C47 C46 C45 121.4(7) . . ?
C47 C46 H46 119.3 . . ?
C45 C46 H46 119.3 . . ?
C46 C47 C48 118.1(7) . . ?
C46 C47 H47 121.0 . . ?
C48 C47 H47 121.0 . . ?
C47 C48 C49 120.7(7) . . ?
C47 C48 H48 119.6 . . ?
C49 C48 H48 119.6 . . ?
C44 C49 C48 123.7(7) . . ?
C44 C49 H49 118.1 . . ?
C48 C49 H49 118.1 . . ?
C55 C50 C51 114.0(6) . . ?
C55 C50 B1 125.0(6) . . ?
C51 C50 B1 120.8(6) . . ?
C52 C51 C50 122.9(8) . . ?
C52 C51 H51 118.6 . . ?
C50 C51 H51 118.6 . . ?
C53 C52 C51 120.9(8) . . ?
C53 C52 H52 119.6 . . ?
C51 C52 H52 119.6 . . ?
C54 C53 C52 118.5(8) . . ?
C54 C53 H53 120.7 . . ?
C52 C53 H53 120.7 . . ?
C53 C54 C55 121.1(8) . . ?
C53 C54 H54 119.4 . . ?
C55 C54 H54 119.4 . . ?
C50 C55 C54 122.4(7) . . ?
C50 C55 H55 118.8 . . ?
C54 C55 H55 118.8 . . ?
C57 C56 C61 115.0(6) . . ?
C57 C56 B2 124.6(5) . . ?
C61 C56 B2 120.4(6) . . ?
C56 C57 C58 123.0(6) . . ?
C56 C57 H57 118.5 . . ?
C58 C57 H57 118.5 . . ?
C59 C58 C57 119.6(7) . . ?
C59 C58 H58 120.2 . . ?
C57 C58 H58 120.2 . . ?
C60 C59 C58 119.8(7) . . ?
C60 C59 H59 120.1 . . ?
C58 C59 H59 120.1 . . ?
C59 C60 C61 120.2(7) . . ?
C59 C60 H60 119.9 . . ?
C61 C60 H60 119.9 . . ?
C60 C61 C56 122.4(7) . . ?
C60 C61 H61 118.8 . . ?
C56 C61 H61 118.8 . . ?
C63 C62 C67 114.5(6) . . ?
C63 C62 B2 123.8(6) . . ?
C67 C62 B2 121.7(6) . . ?
C64 C63 C62 122.3(8) . . ?
C64 C63 H63 118.9 . . ?
C62 C63 H63 118.9 . . ?
C65 C64 C63 121.7(9) . . ?
C65 C64 H64 119.1 . . ?
C63 C64 H64 119.1 . . ?
C64 C65 C66 118.1(8) . . ?
C64 C65 H65 120.9 . . ?
C66 C65 H65 120.9 . . ?
C65 C66 C67 120.5(8) . . ?
C65 C66 H66 119.7 . . ?
C67 C66 H66 119.7 . . ?
C66 C67 C62 122.7(7) . . ?
C66 C67 H67 118.6 . . ?
C62 C67 H67 118.6 . . ?
C69 C68 C73 112.4(6) . . ?
C69 C68 B2 122.0(6) . . ?
C73 C68 B2 125.6(6) . . ?
C70 C69 C68 125.6(7) . . ?
C70 C69 H69 117.2 . . ?
C68 C69 H69 117.2 . . ?
C71 C70 C69 120.1(8) . . ?
C71 C70 H70 120.0 . . ?
C69 C70 H70 120.0 . . ?
C70 C71 C72 118.8(8) . . ?
C70 C71 H71 120.6 . . ?
C72 C71 H71 120.6 . . ?
C71 C72 C73 119.1(8) . . ?
C71 C72 H72 120.4 . . ?
C73 C72 H72 120.4 . . ?
C72 C73 C68 124.0(8) . . ?
C72 C73 H73 118.0 . . ?
C68 C73 H73 118.0 . . ?
C79 C74 C75 114.6(6) . . ?
C79 C74 B2 122.5(6) . . ?
C75 C74 B2 122.9(6) . . ?
C76 C75 C74 123.5(7) . . ?
C76 C75 H75 118.2 . . ?
C74 C75 H75 118.2 . . ?
C77 C76 C75 120.3(8) . . ?
C77 C76 H76 119.9 . . ?
C75 C76 H76 119.9 . . ?
C76 C77 C78 119.4(7) . . ?
C76 C77 H77 120.3 . . ?
C78 C77 H77 120.3 . . ?
C77 C78 C79 120.8(8) . . ?
C77 C78 H78 119.6 . . ?
C79 C78 H78 119.6 . . ?
C74 C79 C78 121.4(7) . . ?
C74 C79 H79 119.3 . . ?
C78 C79 H79 119.3 . . ?
O1 C80 H80A 109.5 . . ?
O1 C80 H80B 109.5 . . ?
H80A C80 H80B 109.5 . . ?
O1 C80 H80C 109.5 . . ?
H80A C80 H80C 109.5 . . ?
H80B C80 H80C 109.5 . . ?
Cl1 C81 Cl2 122.7(12) . . ?
Cl1 C81 H81A 106.6 . . ?
Cl2 C81 H81A 106.6 . . ?
Cl1 C81 H81B 106.6 . . ?
Cl2 C81 H81B 106.6 . . ?
H81A C81 H81B 106.6 . . ?

loop_
_geom_torsion_atom_site_label_1
_geom_torsion_atom_site_label_2
_geom_torsion_atom_site_label_3
_geom_torsion_atom_site_label_4
_geom_torsion
_geom_torsion_site_symmetry_1
_geom_torsion_site_symmetry_2
_geom_torsion_site_symmetry_3
_geom_torsion_site_symmetry_4
_geom_torsion_publ_flag
C14 N1 C1 C2 -172.2(6) . . . . ?
C7 N1 C1 C2 66.2(7) . . . . ?
Dy1 N1 C1 C2 -56.7(7) . . . . ?
C6 N2 C2 C3 2.0(11) . . . . ?
Dy1 N2 C2 C3 -166.6(6) . . . . ?
C6 N2 C2 C1 -178.8(7) . . . . ?
Dy1 N2 C2 C1 12.6(8) . . . . ?
N1 C1 C2 N2 29.7(9) . . . . ?
N1 C1 C2 C3 -151.1(7) . . . . ?
N2 C2 C3 C4 -0.9(13) . . . . ?
C1 C2 C3 C4 179.9(8) . . . . ?
C2 C3 C4 C5 -1.0(14) . . . . ?
C3 C4 C5 C6 1.6(14) . . . . ?
C2 N2 C6 C5 -1.3(12) . . . . ?
Dy1 N2 C6 C5 165.1(7) . . . . ?
C4 C5 C6 N2 -0.5(14) . . . . ?
C1 N1 C7 C8 -144.1(6) . . . . ?
C14 N1 C7 C8 94.2(7) . . . . ?
Dy1 N1 C7 C8 -25.5(8) . . . . ?
C12 N7 C8 C9 -0.6(11) . . . . ?
Dy1 N7 C8 C9 171.8(6) . . . . ?
C12 N7 C8 C7 179.0(7) . . . . ?
Dy1 N7 C8 C7 -8.6(9) . . . . ?
N1 C7 C8 N7 23.3(10) . . . . ?
N1 C7 C8 C9 -157.0(7) . . . . ?
N7 C8 C9 C10 -0.4(13) . . . . ?
C7 C8 C9 C10 180.0(8) . . . . ?
C8 C9 C10 C11 1.9(15) . . . . ?
C9 C10 C11 C12 -2.5(15) . . . . ?
C8 N7 C12 C11 0.0(10) . . . . ?
Dy1 N7 C12 C11 -172.2(6) . . . . ?
C8 N7 C12 C13 173.0(6) . . . . ?
Dy1 N7 C12 C13 0.7(8) . . . . ?
C10 C11 C12 N7 1.6(13) . . . . ?
C10 C11 C12 C13 -171.1(8) . . . . ?
C20 N4 C13 C12 -161.9(6) . . . . ?
C26 N4 C13 C12 77.7(7) . . . . ?
Dy1 N4 C13 C12 -37.3(7) . . . . ?
N7 C12 C13 N4 25.9(9) . . . . ?
C11 C12 C13 N4 -161.2(7) . . . . ?
C1 N1 C14 C15 167.4(6) . . . . ?
C7 N1 C14 C15 -71.1(8) . . . . ?
Dy1 N1 C14 C15 52.3(7) . . . . ?
C19 N6 C15 C16 1.7(11) . . . . ?
Dy1 N6 C15 C16 -166.3(6) . . . . ?
C19 N6 C15 C14 -178.4(7) . . . . ?
Dy1 N6 C15 C14 13.6(8) . . . . ?
N1 C14 C15 N6 -46.2(10) . . . . ?
N1 C14 C15 C16 133.7(8) . . . . ?
N6 C15 C16 C17 -2.8(14) . . . . ?
C14 C15 C16 C17 177.3(9) . . . . ?
C15 C16 C17 C18 1.5(16) . . . . ?
C16 C17 C18 C19 0.6(16) . . . . ?
C15 N6 C19 C18 0.6(12) . . . . ?
Dy1 N6 C19 C18 166.9(6) . . . . ?
C17 C18 C19 N6 -1.8(14) . . . . ?
C26 N4 C20 C21 -153.8(5) . . . . ?
C13 N4 C20 C21 85.3(6) . . . . ?
Dy1 N4 C20 C21 -38.8(6) . . . . ?
C25 N5 C21 C22 -4.0(10) . . . . ?
Dy1 N5 C21 C22 158.7(5) . . . . ?
C25 N5 C21 C20 173.5(6) . . . . ?
Dy1 N5 C21 C20 -23.8(7) . . . . ?
N4 C20 C21 N5 42.3(8) . . . . ?
N4 C20 C21 C22 -140.2(6) . . . . ?
N5 C21 C22 C23 1.9(11) . . . . ?
C20 C21 C22 C23 -175.4(7) . . . . ?
C21 C22 C23 C24 2.0(12) . . . . ?
C22 C23 C24 C25 -3.9(13) . . . . ?
C23 C24 C25 N5 1.8(13) . . . . ?
C21 N5 C25 C24 2.2(11) . . . . ?
Dy1 N5 C25 C24 -160.8(6) . . . . ?
C20 N4 C26 C27 66.4(7) . . . . ?
C13 N4 C26 C27 -172.7(5) . . . . ?
Dy1 N4 C26 C27 -53.5(6) . . . . ?
C31 N3 C27 C28 -1.2(10) . . . . ?
Dy1 N3 C27 C28 -168.9(5) . . . . ?
C31 N3 C27 C26 177.7(6) . . . . ?
Dy1 N3 C27 C26 10.0(7) . . . . ?
N4 C26 C27 N3 32.3(8) . . . . ?
N4 C26 C27 C28 -148.8(7) . . . . ?
N3 C27 C28 C29 0.2(11) . . . . ?
C26 C27 C28 C29 -178.6(7) . . . . ?
C27 C28 C29 C30 0.5(13) . . . . ?
C28 C29 C30 C31 -0.3(14) . . . . ?
C27 N3 C31 C30 1.5(11) . . . . ?
Dy1 N3 C31 C30 168.6(6) . . . . ?
C29 C30 C31 N3 -0.8(13) . . . . ?
C50 B1 C32 C37 -8.7(9) . . . . ?
C44 B1 C32 C37 113.6(7) . . . . ?
C38 B1 C32 C37 -127.8(7) . . . . ?
C50 B1 C32 C33 169.0(6) . . . . ?
C44 B1 C32 C33 -68.6(8) . . . . ?
C38 B1 C32 C33 50.0(8) . . . . ?
C37 C32 C33 C34 -1.0(11) . . . . ?
B1 C32 C33 C34 -179.0(7) . . . . ?
C32 C33 C34 C35 -0.6(13) . . . . ?
C33 C34 C35 C36 2.0(15) . . . . ?
C34 C35 C36 C37 -1.7(15) . . . . ?
C35 C36 C37 C32 0.0(13) . . . . ?
C33 C32 C37 C36 1.3(11) . . . . ?
B1 C32 C37 C36 179.2(7) . . . . ?
C50 B1 C38 C43 106.7(7) . . . . ?
C44 B1 C38 C43 -14.5(8) . . . . ?
C32 B1 C38 C43 -135.7(6) . . . . ?
C50 B1 C38 C39 -71.0(7) . . . . ?
C44 B1 C38 C39 167.8(5) . . . . ?
C32 B1 C38 C39 46.6(7) . . . . ?
C43 C38 C39 C40 0.0(10) . . . . ?
B1 C38 C39 C40 178.0(6) . . . . ?
C38 C39 C40 C41 0.2(12) . . . . ?
C39 C40 C41 C42 -1.2(12) . . . . ?
C40 C41 C42 C43 2.0(13) . . . . ?
C39 C38 C43 C42 0.8(10) . . . . ?
B1 C38 C43 C42 -177.1(7) . . . . ?
C41 C42 C43 C38 -1.8(13) . . . . ?
C50 B1 C44 C49 -27.8(8) . . . . ?
C32 B1 C44 C49 -148.8(6) . . . . ?
C38 B1 C44 C49 93.2(7) . . . . ?
C50 B1 C44 C45 156.9(6) . . . . ?
C32 B1 C44 C45 35.9(8) . . . . ?
C38 B1 C44 C45 -82.1(7) . . . . ?
C49 C44 C45 C46 -0.8(10) . . . . ?
B1 C44 C45 C46 174.8(6) . . . . ?
C44 C45 C46 C47 0.8(12) . . . . ?
C45 C46 C47 C48 0.3(12) . . . . ?
C46 C47 C48 C49 -1.2(12) . . . . ?
C45 C44 C49 C48 -0.1(11) . . . . ?
B1 C44 C49 C48 -175.8(7) . . . . ?
C47 C48 C49 C44 1.2(13) . . . . ?
C44 B1 C50 C55 134.7(6) . . . . ?
C32 B1 C50 C55 -102.0(7) . . . . ?
C38 B1 C50 C55 15.0(8) . . . . ?
C44 B1 C50 C51 -49.6(7) . . . . ?
C32 B1 C50 C51 73.8(7) . . . . ?
C38 B1 C50 C51 -169.2(5) . . . . ?
C55 C50 C51 C52 3.0(10) . . . . ?
B1 C50 C51 C52 -173.2(6) . . . . ?
C50 C51 C52 C53 0.1(12) . . . . ?
C51 C52 C53 C54 -3.2(13) . . . . ?
C52 C53 C54 C55 3.2(13) . . . . ?
C51 C50 C55 C54 -3.1(9) . . . . ?
B1 C50 C55 C54 172.9(6) . . . . ?
C53 C54 C55 C50 0.1(12) . . . . ?
C74 B2 C56 C57 5.1(8) . . . . ?
C62 B2 C56 C57 -113.6(6) . . . . ?
C68 B2 C56 C57 123.7(6) . . . . ?
C74 B2 C56 C61 -175.1(5) . . . . ?
C62 B2 C56 C61 66.2(7) . . . . ?
C68 B2 C56 C61 -56.5(7) . . . . ?
C61 C56 C57 C58 0.0(9) . . . . ?
B2 C56 C57 C58 179.8(6) . . . . ?
C56 C57 C58 C59 -0.6(10) . . . . ?
C57 C58 C59 C60 0.7(11) . . . . ?
C58 C59 C60 C61 -0.1(11) . . . . ?
C59 C60 C61 C56 -0.5(11) . . . . ?
C57 C56 C61 C60 0.5(10) . . . . ?
B2 C56 C61 C60 -179.3(6) . . . . ?
C56 B2 C62 C63 -0.7(8) . . . . ?
C74 B2 C62 C63 -120.8(6) . . . . ?
C68 B2 C62 C63 119.0(7) . . . . ?
C56 B2 C62 C67 177.5(6) . . . . ?
C74 B2 C62 C67 57.4(8) . . . . ?
C68 B2 C62 C67 -62.7(8) . . . . ?
C67 C62 C63 C64 2.7(10) . . . . ?
B2 C62 C63 C64 -178.9(7) . . . . ?
C62 C63 C64 C65 0.1(13) . . . . ?
C63 C64 C65 C66 -2.8(15) . . . . ?
C64 C65 C66 C67 2.7(14) . . . . ?
C65 C66 C67 C62 0.2(13) . . . . ?
C63 C62 C67 C66 -2.8(10) . . . . ?
B2 C62 C67 C66 178.8(7) . . . . ?
C56 B2 C68 C69 -26.8(8) . . . . ?
C74 B2 C68 C69 92.5(8) . . . . ?
C62 B2 C68 C69 -148.0(7) . . . . ?
C56 B2 C68 C73 155.0(7) . . . . ?
C74 B2 C68 C73 -85.7(8) . . . . ?
C62 B2 C68 C73 33.8(9) . . . . ?
C73 C68 C69 C70 0.3(12) . . . . ?
B2 C68 C69 C70 -178.1(8) . . . . ?
C68 C69 C70 C71 1.0(16) . . . . ?
C69 C70 C71 C72 -1.3(17) . . . . ?
C70 C71 C72 C73 0.3(17) . . . . ?
C71 C72 C73 C68 1.2(16) . . . . ?
C69 C68 C73 C72 -1.4(12) . . . . ?
B2 C68 C73 C72 176.9(8) . . . . ?
C56 B2 C74 C79 82.2(7) . . . . ?
C62 B2 C74 C79 -157.8(6) . . . . ?
C68 B2 C74 C79 -35.5(8) . . . . ?
C56 B2 C74 C75 -97.0(7) . . . . ?
C62 B2 C74 C75 23.0(8) . . . . ?
C68 B2 C74 C75 145.3(6) . . . . ?
C79 C74 C75 C76 1.7(10) . . . . ?
B2 C74 C75 C76 -179.1(7) . . . . ?
C74 C75 C76 C77 -1.4(12) . . . . ?
C75 C76 C77 C78 1.8(13) . . . . ?
C76 C77 C78 C79 -2.6(13) . . . . ?
C75 C74 C79 C78 -2.5(10) . . . . ?
B2 C74 C79 C78 178.3(7) . . . . ?
C77 C78 C79 C74 3.1(13) . . . . ?

_refine_diff_density_max         0.884
_refine_diff_density_min         -1.090
_refine_diff_density_rms         0.096

_shelx_res_file                  
;
TITL 1 in P1                                New:P-1
    1.res
    created by SHELXL-2016/6 at 12:27:51 on 12-Aug-2021
CELL  0.71073   12.7371   14.2679   22.1844   101.261    93.525   116.025
ZERR        2    0.0003    0.0004    0.0006     0.002     0.002     0.002
LATT 1
SFAC C  H  Cl Dy N  O  B
UNIT 162 152 4 2 14 2 4
L.S. 10
ACTA
BOND $H
SIZE 0.12 0.15 0.24
FMAP 2
DELU 0.01 0.005 O1 C80
PLAN 5
OMIT -1 51
WGHT    0.106100    5.235300
FVAR       0.11841
RESI 0
CONF
TEMP    23
DY1   4    0.654674    0.032495    0.222052    11.00000    0.04820    0.04159 =
         0.03813    0.00541    0.00471    0.02241
N1    5    0.682328    0.066688    0.339259    11.00000    0.07709    0.04543 =
         0.03318    0.00421    0.00051    0.02677
N2    5    0.797174    0.229603    0.285519    11.00000    0.06946    0.04312 =
         0.04572    0.00066   -0.00046    0.02301
N3    5    0.715938    0.148267    0.146845    11.00000    0.04006    0.05058 =
         0.04518    0.01544    0.00860    0.02063
N4    5    0.766498   -0.019513    0.137079    11.00000    0.03668    0.03974 =
         0.04954    0.00333    0.00346    0.02059
N5    5    0.520440   -0.116202    0.126530    11.00000    0.04215    0.04553 =
         0.04174    0.00195    0.00150    0.01329
N6    5    0.570706   -0.144829    0.259211    11.00000    0.06271    0.04238 =
         0.04799    0.00869    0.00958    0.02121
N7    5    0.818049   -0.002739    0.263305    11.00000    0.04736    0.03901 =
         0.05622    0.01026   -0.01091    0.01924
O1    6    0.505361    0.058448    0.232202    11.00000    0.06301    0.06833 =
         0.05766    0.01750    0.01667    0.03538
B1    7    0.277870    0.303087    0.115730    11.00000    0.03630    0.04104 =
         0.04889    0.00749    0.00896    0.01948
B2    7    0.146774    0.779083    0.405997    11.00000    0.04514    0.03968 =
         0.04019    0.00607    0.00219    0.01886
C1    1    0.677227    0.167284    0.362405    11.00000    0.09243    0.04668 =
         0.03984    0.00001    0.00354    0.02828
AFIX  23
H1A   2    0.690713    0.185548    0.407618    11.00000   -1.20000
H1B   2    0.598875    0.157941    0.348230    11.00000   -1.20000
AFIX   0
C2    1    0.767457    0.256914    0.340381    11.00000    0.08449    0.04239 =
         0.04505   -0.00276   -0.01010    0.02926
C3    1    0.815599    0.362468    0.375393    11.00000    0.09682    0.04628 =
         0.06343   -0.00692   -0.00823    0.02793
AFIX  43
H3    2    0.792072    0.378859    0.413232    11.00000   -1.20000
AFIX   0
C4    1    0.897604    0.441410    0.353502    11.00000    0.10683    0.04132 =
         0.09589   -0.01152   -0.01133    0.02412
AFIX  43
H4    2    0.930048    0.512822    0.376027    11.00000   -1.20000
AFIX   0
C5    1    0.932490    0.415690    0.298159    11.00000    0.08005    0.04612 =
         0.08784    0.00686   -0.00286    0.01273
AFIX  43
H5    2    0.989966    0.468193    0.282691    11.00000   -1.20000
AFIX   0
C6    1    0.879736    0.310457    0.266834    11.00000    0.06086    0.04757 =
         0.06610    0.00348    0.00362    0.01021
AFIX  43
H6    2    0.903044    0.293074    0.229088    11.00000   -1.20000
AFIX   0
C7    1    0.796342    0.075333    0.367153    11.00000    0.09918    0.06085 =
         0.04745    0.00544   -0.01800    0.03394
AFIX  23
H7A   2    0.784144    0.047076    0.403917    11.00000   -1.20000
H7B   2    0.853478    0.150927    0.380671    11.00000   -1.20000
AFIX   0
C8    1    0.848412    0.017760    0.324871    11.00000    0.05301    0.05332 =
         0.06582    0.02215   -0.01481    0.01518
C9    1    0.927453   -0.012703    0.350258    11.00000    0.06949    0.09737 =
         0.09024    0.03874   -0.01952    0.03733
AFIX  43
H9    2    0.948199    0.002430    0.393258    11.00000   -1.20000
AFIX   0
C10   1    0.974888   -0.065742    0.310885    11.00000    0.05941    0.12901 =
         0.13814    0.07622    0.00226    0.05244
AFIX  43
H10   2    1.026116   -0.088756    0.326903    11.00000   -1.20000
AFIX   0
C11   1    0.945213   -0.083710    0.248136    11.00000    0.05855    0.09175 =
         0.11974    0.04078    0.00813    0.04742
AFIX  43
H11   2    0.978787   -0.116742    0.221009    11.00000   -1.20000
AFIX   0
C12   1    0.865395   -0.053023    0.224652    11.00000    0.04595    0.04577 =
         0.08320    0.01714   -0.00510    0.02246
C13   1    0.817598   -0.085628    0.156230    11.00000    0.06792    0.05735 =
         0.06821    0.00616    0.01348    0.04408
AFIX  23
H13A  2    0.881119   -0.080922    0.133035    11.00000   -1.20000
H13B  2    0.757179   -0.160200    0.145371    11.00000   -1.20000
AFIX   0
C14   1    0.582813   -0.022791    0.354237    11.00000    0.11510    0.05832 =
         0.04271    0.01660    0.03182    0.03680
AFIX  23
H14A  2    0.510730   -0.017610    0.343949    11.00000   -1.20000
H14B  2    0.595515   -0.016198    0.398750    11.00000   -1.20000
AFIX   0
C15   1    0.566367   -0.130989    0.320464    11.00000    0.06304    0.04983 =
         0.05371    0.01611    0.01429    0.02455
C16   1    0.547917   -0.212591    0.349581    11.00000    0.10675    0.07331 =
         0.06862    0.03900    0.02936    0.03861
AFIX  43
H16   2    0.548613   -0.200369    0.392379    11.00000   -1.20000
AFIX   0
C17   1    0.528752   -0.310617    0.316111    11.00000    0.13587    0.05789 =
         0.11254    0.04635    0.04300    0.04748
AFIX  43
H17   2    0.514378   -0.366513    0.335303    11.00000   -1.20000
AFIX   0
C18   1    0.531047   -0.325443    0.253366    11.00000    0.09881    0.04972 =
         0.09826    0.01830    0.03107    0.03282
AFIX  43
H18   2    0.517463   -0.391927    0.229083    11.00000   -1.20000
AFIX   0
C19   1    0.553415   -0.241711    0.227304    11.00000    0.06636    0.04005 =
         0.06519    0.00717    0.01157    0.01930
AFIX  43
H19   2    0.556956   -0.252090    0.184916    11.00000   -1.20000
AFIX   0
C20   1    0.689751   -0.075519    0.076275    11.00000    0.04943    0.05108 =
         0.04172    0.00401    0.00862    0.02211
AFIX  23
H20A  2    0.723795   -0.114822    0.050834    11.00000   -1.20000
H20B  2    0.686749   -0.022726    0.055465    11.00000   -1.20000
AFIX   0
C21   1    0.566825   -0.151997    0.081168    11.00000    0.05679    0.04466 =
         0.03613    0.00629    0.00044    0.02226
C22   1    0.502547   -0.252209    0.039891    11.00000    0.08115    0.05144 =
         0.03849    0.00260    0.00398    0.02676
AFIX  43
H22   2    0.537622   -0.276560    0.009206    11.00000   -1.20000
AFIX   0
C23   1    0.387020   -0.315169    0.044573    11.00000    0.07942    0.05548 =
         0.05214    0.00316   -0.00286    0.00177
AFIX  43
H23   2    0.343051   -0.383562    0.018228    11.00000   -1.20000
AFIX   0
C24   1    0.338796   -0.274604    0.088845    11.00000    0.04623    0.07331 =
         0.06902    0.01561    0.00028   -0.00484
AFIX  43
H24   2    0.259222   -0.313961    0.091305    11.00000   -1.20000
AFIX   0
C25   1    0.404898   -0.177614    0.129503    11.00000    0.05104    0.07038 =
         0.05459    0.01028    0.00420    0.01651
AFIX  43
H25   2    0.370304   -0.152533    0.160159    11.00000   -1.20000
AFIX   0
C26   1    0.861121    0.083995    0.132837    11.00000    0.03864    0.06114 =
         0.05888    0.00622    0.00967    0.02123
AFIX  23
H26A  2    0.902337    0.072044    0.099129    11.00000   -1.20000
H26B  2    0.917839    0.117010    0.171314    11.00000   -1.20000
AFIX   0
C27   1    0.812260    0.158683    0.121392    11.00000    0.04018    0.04351 =
         0.04950    0.00835    0.00975    0.01537
C28   1    0.864307    0.235150    0.087537    11.00000    0.05769    0.05550 =
         0.07544    0.01749    0.03032    0.01575
AFIX  43
H28   2    0.930821    0.241271    0.070034    11.00000   -1.20000
AFIX   0
C29   1    0.814085    0.301519    0.080788    11.00000    0.08569    0.06997 =
         0.08635    0.03802    0.02779    0.03367
AFIX  43
H29   2    0.846773    0.352847    0.058108    11.00000   -1.20000
AFIX   0
C30   1    0.717566    0.292834    0.106835    11.00000    0.08756    0.06903 =
         0.08712    0.03500    0.02276    0.05083
AFIX  43
H30   2    0.683499    0.337526    0.102600    11.00000   -1.20000
AFIX   0
C31   1    0.672147    0.215708    0.139630    11.00000    0.05958    0.07071 =
         0.05254    0.01962    0.00670    0.03980
AFIX  43
H31   2    0.606630    0.210013    0.158029    11.00000   -1.20000
AFIX   0
C32   1    0.235618    0.311728    0.185033    11.00000    0.02991    0.06759 =
         0.04746    0.00157    0.00198    0.02017
C33   1    0.256157    0.410825    0.223053    11.00000    0.06742    0.07477 =
         0.05035    0.00319    0.00986    0.03920
AFIX  43
H33   2    0.293200    0.472220    0.208320    11.00000   -1.20000
AFIX   0
C34   1    0.224000    0.421790    0.281469    11.00000    0.09247    0.11659 =
         0.06242   -0.00778    0.00904    0.06063
AFIX  43
H34   2    0.240306    0.489529    0.305117    11.00000   -1.20000
AFIX   0
C35   1    0.168394    0.333445    0.304498    11.00000    0.07709    0.12690 =
         0.05010    0.00408    0.01984    0.04382
AFIX  43
H35   2    0.144371    0.340087    0.343178    11.00000   -1.20000
AFIX   0
C36   1    0.148701    0.235711    0.270049    11.00000    0.06886    0.10279 =
         0.05920    0.02456    0.01698    0.01240
AFIX  43
H36   2    0.112807    0.175489    0.285936    11.00000   -1.20000
AFIX   0
C37   1    0.181310    0.224174    0.211414    11.00000    0.04907    0.07004 =
         0.05582    0.00985    0.01098    0.01307
AFIX  43
H37   2    0.166556    0.156118    0.189028    11.00000   -1.20000
AFIX   0
C38   1    0.419959    0.395128    0.125781    11.00000    0.03645    0.03760 =
         0.05076    0.00329    0.01009    0.01699
C39   1    0.502196    0.405272    0.174611    11.00000    0.04685    0.04875 =
         0.05911    0.01041    0.00185    0.02004
AFIX  43
H39   2    0.475502    0.361312    0.201988    11.00000   -1.20000
AFIX   0
C40   1    0.620575    0.477142    0.184028    11.00000    0.03849    0.05808 =
         0.08570    0.00568   -0.00798    0.01718
AFIX  43
H40   2    0.672233    0.481075    0.217046    11.00000   -1.20000
AFIX   0
C41   1    0.662026    0.543189    0.144242    11.00000    0.03845    0.06228 =
         0.11679    0.01662    0.01932    0.01355
AFIX  43
H41   2    0.741668    0.593049    0.150618    11.00000   -1.20000
AFIX   0
C42   1    0.585228    0.535027    0.095180    11.00000    0.04545    0.07395 =
         0.09210    0.02825    0.01406    0.01741
AFIX  43
H42   2    0.612341    0.577592    0.067141    11.00000   -1.20000
AFIX   0
C43   1    0.466615    0.462393    0.088020    11.00000    0.03664    0.05226 =
         0.06550    0.00947    0.00780    0.01151
AFIX  43
H43   2    0.415283    0.459342    0.055157    11.00000   -1.20000
AFIX   0
C44   1    0.200235    0.329619    0.064920    11.00000    0.02583    0.04353 =
         0.05828    0.00928    0.00898    0.01401
C45   1    0.160374    0.407378    0.081418    11.00000    0.05323    0.05025 =
         0.07114    0.00744    0.00815    0.02595
AFIX  43
H45   2    0.172392    0.442037    0.123218    11.00000   -1.20000
AFIX   0
C46   1    0.103463    0.433945    0.036986    11.00000    0.05536    0.05380 =
         0.10030    0.01609    0.00333    0.03437
AFIX  43
H46   2    0.079293    0.486388    0.049744    11.00000   -1.20000
AFIX   0
C47   1    0.082652    0.385182   -0.024197    11.00000    0.04786    0.06112 =
         0.07287    0.01594   -0.01116    0.02159
AFIX  43
H47   2    0.044954    0.403553   -0.053649    11.00000   -1.20000
AFIX   0
C48   1    0.118550    0.308075   -0.041617    11.00000    0.08163    0.07823 =
         0.05817    0.01220    0.00345    0.04509
AFIX  43
H48   2    0.103807    0.272375   -0.083420    11.00000   -1.20000
AFIX   0
C49   1    0.176518    0.282558    0.002197    11.00000    0.06613    0.06899 =
         0.05184    0.00530    0.00339    0.04528
AFIX  43
H49   2    0.200848    0.230553   -0.011586    11.00000   -1.20000
AFIX   0
C50   1    0.264093    0.181311    0.090408    11.00000    0.04762    0.04037 =
         0.03324    0.00780    0.00720    0.01620
C51   1    0.151034    0.091612    0.068440    11.00000    0.04882    0.05739 =
         0.05799    0.00760    0.01331    0.01337
AFIX  43
H51   2    0.085210    0.103729    0.064386    11.00000   -1.20000
AFIX   0
C52   1    0.134233   -0.012752    0.052814    11.00000    0.07719    0.04142 =
         0.05903    0.00238    0.00400   -0.00741
AFIX  43
H52   2    0.058070   -0.068963    0.038533    11.00000   -1.20000
AFIX   0
C53   1    0.227534   -0.034802    0.057977    11.00000    0.11730    0.04710 =
         0.06428    0.01015   -0.00960    0.03251
AFIX  43
H53   2    0.215610   -0.105542    0.049393    11.00000   -1.20000
AFIX   0
C54   1    0.337953    0.048355    0.075857    11.00000    0.10280    0.06633 =
         0.06877    0.00259   -0.01138    0.05464
AFIX  43
H54   2    0.402814    0.034533    0.077587    11.00000   -1.20000
AFIX   0
C55   1    0.356399    0.155120    0.091844    11.00000    0.05742    0.04470 =
         0.05170    0.00604   -0.00477    0.02558
AFIX  43
H55   2    0.433620    0.210337    0.103857    11.00000   -1.20000
AFIX   0
C56   1    0.257055    0.764863    0.438213    11.00000    0.04745    0.03532 =
         0.03765    0.01467    0.00895    0.01865
C57   1    0.359615    0.847768    0.473302    11.00000    0.05447    0.03501 =
         0.04586    0.01028    0.00406    0.01886
AFIX  43
H57   2    0.368769    0.917503    0.479631    11.00000   -1.20000
AFIX   0
C58   1    0.450753    0.832519    0.499921    11.00000    0.05373    0.04996 =
         0.04722    0.01094   -0.00211    0.01995
AFIX  43
H58   2    0.519406    0.891236    0.523130    11.00000   -1.20000
AFIX   0
C59   1    0.438850    0.730775    0.491782    11.00000    0.05675    0.07463 =
         0.06901    0.03281    0.00671    0.03354
AFIX  43
H59   2    0.499100    0.719847    0.509816    11.00000   -1.20000
AFIX   0
C60   1    0.338881    0.645613    0.457308    11.00000    0.06974    0.04468 =
         0.08325    0.02362    0.01228    0.03018
AFIX  43
H60   2    0.330751    0.576288    0.451660    11.00000   -1.20000
AFIX   0
C61   1    0.250051    0.661506    0.430848    11.00000    0.06387    0.04018 =
         0.06302    0.01434   -0.00004    0.02247
AFIX  43
H61   2    0.182558    0.602109    0.407138    11.00000   -1.20000
AFIX   0
C62   1    0.028133    0.722871    0.438906    11.00000    0.05958    0.02960 =
         0.04512   -0.00096    0.00549    0.01865
C63   1    0.024890    0.670793    0.486160    11.00000    0.07078    0.05491 =
         0.04760    0.00908    0.01528    0.02515
AFIX  43
H63   2    0.092953    0.667785    0.501003    11.00000   -1.20000
AFIX   0
C64   1   -0.075675    0.623527    0.511722    11.00000    0.10794    0.08029 =
         0.07007    0.03218    0.03626    0.03999
AFIX  43
H64   2   -0.073515    0.589679    0.543263    11.00000   -1.20000
AFIX   0
C65   1   -0.177575    0.625057    0.492130    11.00000    0.09184    0.07407 =
         0.11249    0.03473    0.05587    0.03518
AFIX  43
H65   2   -0.245864    0.590180    0.508466    11.00000   -1.20000
AFIX   0
C66   1   -0.177237    0.679541    0.447474    11.00000    0.06232    0.06456 =
         0.10696    0.01509    0.02681    0.03450
AFIX  43
H66   2   -0.245183    0.684312    0.434526    11.00000   -1.20000
AFIX   0
C67   1   -0.077176    0.727171    0.421701    11.00000    0.06045    0.04841 =
         0.07982    0.02198    0.02501    0.02956
AFIX  43
H67   2   -0.079492    0.763724    0.391629    11.00000   -1.20000
AFIX   0
C68   1    0.122319    0.723838    0.329982    11.00000    0.04904    0.03827 =
         0.04128    0.00771    0.00299    0.02054
C69   1    0.209826    0.716534    0.299716    11.00000    0.05129    0.10229 =
         0.04680    0.01360    0.00794    0.03554
AFIX  43
H69   2    0.283771    0.741922    0.323690    11.00000   -1.20000
AFIX   0
C70   1    0.197919    0.675194    0.237373    11.00000    0.07834    0.12233 =
         0.05716    0.01775    0.02460    0.05750
AFIX  43
H70   2    0.261930    0.672250    0.220672    11.00000   -1.20000
AFIX   0
C71   1    0.094725    0.639044    0.200394    11.00000    0.09881    0.13589 =
         0.04351    0.00596    0.01175    0.06131
AFIX  43
H71   2    0.086349    0.612080    0.157721    11.00000   -1.20000
AFIX   0
C72   1    0.000490    0.642314    0.226521    11.00000    0.08483    0.12373 =
         0.05972    0.00425   -0.02049    0.04974
AFIX  43
H72   2   -0.072561    0.617272    0.201708    11.00000   -1.20000
AFIX   0
C73   1    0.016074    0.683296    0.290063    11.00000    0.06758    0.08920 =
         0.05577    0.00968    0.00377    0.04499
AFIX  43
H73   2   -0.048765    0.683654    0.307029    11.00000   -1.20000
AFIX   0
C74   1    0.182946    0.907997    0.416838    11.00000    0.04677    0.03566 =
         0.04938    0.01201   -0.00372    0.01652
C75   1    0.149973    0.963837    0.465326    11.00000    0.07094    0.04888 =
         0.04502    0.00704   -0.00239    0.02986
AFIX  43
H75   2    0.106873    0.926340    0.492651    11.00000   -1.20000
AFIX   0
C76   1    0.178047    1.070689    0.474425    11.00000    0.07970    0.04378 =
         0.07373    0.00508   -0.00053    0.03450
AFIX  43
H76   2    0.152469    1.103124    0.506713    11.00000   -1.20000
AFIX   0
C77   1    0.242418    1.128685    0.436821    11.00000    0.06355    0.04064 =
         0.11887    0.01332   -0.00203    0.02480
AFIX  43
H77   2    0.263352    1.201544    0.443681    11.00000   -1.20000
AFIX   0
C78   1    0.276625    1.079623    0.388598    11.00000    0.06985    0.05157 =
         0.10339    0.04333    0.00996    0.01129
AFIX  43
H78   2    0.318294    1.118704    0.361486    11.00000   -1.20000
AFIX   0
C79   1    0.249588    0.970260    0.379308    11.00000    0.06023    0.05129 =
         0.07224    0.02050    0.01017    0.02762
AFIX  43
H79   2    0.277094    0.939347    0.347316    11.00000   -1.20000
AFIX   0
C80   1    0.408950    0.064055    0.237243    11.00000    0.16277    0.24886 =
         0.09962    0.05513    0.04467    0.14205
AFIX 137
H80A  2    0.353794    0.024286    0.199084    11.00000   -1.50000
H80B  2    0.424619    0.137999    0.245577    11.00000   -1.50000
H80C  2    0.375865    0.034101    0.270863    11.00000   -1.50000
AFIX   0
C81   1    0.466340    0.385970    0.346349    11.00000    0.22511    0.30220 =
         0.16576    0.01870    0.03806    0.20179
AFIX  23
H81A  2    0.394002    0.318427    0.337510    11.00000   -1.20000
H81B  2    0.456720    0.425902    0.317571    11.00000   -1.20000
AFIX   0
CL1   3    0.562323    0.358941    0.329126    11.00000    0.35944    0.60808 =
         0.17851    0.12941    0.08271    0.39719
CL2   3    0.471523    0.455413    0.418603    11.00000    0.18142    0.22209 =
         0.15534    0.04065    0.03857    0.13382
HKLF 4


REM  1 in P1                                New:P-1
REM R1 =  0.0573 for    9337 Fo > 4sig(Fo)  and  0.0913 for all   13018 data
REM    848 parameters refined using      1 restraints

END

WGHT      0.0850      0.3464

REM Highest difference peak  0.884,  deepest hole -1.090,  1-sigma level  0.096
Q1    1   0.5923  0.4575  0.3299  11.00000  0.05    0.88
Q2    1   0.4748  0.2977  0.3166  11.00000  0.05    0.75
Q3    1   0.6576  0.0751  0.1750  11.00000  0.05    0.59
Q4    1   0.5726  0.0423  0.1929  11.00000  0.05    0.48
Q5    1   0.7410  0.0250  0.2554  11.00000  0.05    0.45
;
_shelx_res_checksum              41340

_shelx_hkl_file                  
;
  -2   0   0  135.78    2.98
   2   0   0  136.57    3.30
  -3   0   0  159.68    3.58
  -3   0   0  147.11    3.81
  -4   0   0   46.86    2.12
  -4   0   0   43.38    1.75
   4   0   0   43.78    2.14
  -5   0   0    0.62    0.72
  -5   0   0    0.53    0.82
   5   0   0   -0.28    0.79
  -6   0   0  126.89    4.22
  -6   0   0  118.70    3.54
   6   0   0  112.18    4.28
  -7   0   0   33.05    2.51
  -7   0   0   33.58    1.99
   7   0   0   40.75    2.99
  -8   0   0   -1.09    1.23
   8   0   0    0.69    1.65
   8   0   0   -0.41    1.19
  -9   0   0   14.38    2.39
   9   0   0   14.63    2.45
   9   0   0   18.25    2.67
   9   0   0   16.52    2.84
  10   0   0   30.91    3.44
  10   0   0   28.84    3.33
  10   0   0   22.02    3.30
  11   0   0    4.28    2.15
  11   0   0    4.72    2.36
  11   0   0    3.42    1.76
  12   0   0   10.40    2.79
  12   0   0    8.15    2.91
  12   0   0   14.80    3.03
  13   0   0    5.64    2.62
  13   0   0    9.96    2.99
  14   0   0   -1.84    2.25
  14   0   0   -3.58    2.20
  15  -1   0    3.17    2.93
  14  -1   0    3.31    2.65
  14  -1   0    8.51    2.84
  13  -1   0    3.62    2.45
  13  -1   0    6.55    2.64
  12  -1   0    2.30    1.95
  12  -1   0    0.04    1.86
  12  -1   0    2.22    2.30
 -12   1   0    1.81    1.95
  11  -1   0   -1.61    1.46
  11  -1   0    1.61    1.89
  11  -1   0    0.93    1.97
 -11   1   0   -1.37    1.46
  10  -1   0   62.49    4.20
  10  -1   0   76.98    4.41
  10  -1   0   57.62    3.94
 -10   1   0   68.68    4.16
   9  -1   0    5.07    1.65
   9  -1   0    3.56    2.05
   9  -1   0    7.76    2.01
  -9   1   0    6.56    1.89
   8  -1   0    1.66    1.41
   8  -1   0    1.62    1.21
   8  -1   0   -0.42    1.29
  -8   1   0    0.85    1.09
  -8   1   0   -0.26    1.28
   7  -1   0   13.59    1.98
   7  -1   0   12.60    1.75
   7  -1   0   16.13    2.04
  -7   1   0   14.74    1.94
  -7   1   0   15.95    1.68
   6  -1   0   50.49    2.65
   6  -1   0   57.20    2.94
   6  -1   0   53.16    2.66
  -6   1   0   49.00    2.30
  -6   1   0   53.61    2.70
   5  -1   0   39.27    2.16
   5  -1   0   43.83    2.39
  -5   1   0   43.65    1.97
  -5   1   0   42.80    2.23
   4  -1   0  360.76    7.92
   4  -1   0  357.73    7.75
  -4   1   0  357.73    7.53
  -4   1   0  345.16    7.66
   3  -1   0  246.83    5.63
  -3   1   0  254.69    5.42
   2  -1   0  201.64    4.38
  -2   1   0  200.10    4.25
  -2  -1   0  413.00    8.07
  -2  -1   0  432.36    8.56
   2   1   0  426.83    8.53
  -3  -1   0   47.28    1.56
   3   1   0   47.41    2.13
  -4  -1   0    3.30    0.70
   4   1   0    2.97    1.04
  -5  -1   0   47.92    1.90
   5   1   0   47.23    2.57
  -6  -1   0  170.00    4.39
   6   1   0  167.37    5.56
  -7  -1   0   19.46    1.69
   7   1   0   20.78    2.61
   8   1   0   -0.22    1.42
   9   1   0   15.45    2.50
   9   1   0   18.48    2.97
  10   1   0   11.06    2.62
  10   1   0    7.09    2.26
  10   1   0   12.43    2.62
  11   1   0    1.80    1.91
  11   1   0   -2.07    1.38
  11   1   0   -0.39    1.85
  12   1   0    3.16    2.26
  12   1   0    2.09    2.29
  12   1   0    3.36    2.17
  13   1   0    3.91    2.47
  13   1   0    5.02    2.87
  14   1   0   -0.63    2.58
  14   1   0    0.68    2.42
  15  -2   0    4.85    3.03
  14  -2   0    1.94    2.60
  13  -2   0    5.77    2.38
  13  -2   0    5.37    2.72
  13  -2   0    3.20    2.07
 -13   2   0    1.41    1.94
  12  -2   0    4.88    2.12
  12  -2   0    0.09    2.16
  12  -2   0    5.63    2.43
 -12   2   0    0.84    1.80
  11  -2   0    3.93    2.17
  11  -2   0    3.75    1.82
  11  -2   0    4.27    1.92
 -11   2   0    0.65    1.62
  10  -2   0   16.63    2.97
  10  -2   0   16.23    2.37
  10  -2   0   13.88    2.46
 -10   2   0   16.70    2.66
   9  -2   0    4.59    1.82
   9  -2   0    7.19    1.67
   9  -2   0    4.14    1.76
  -9   2   0    2.21    1.57
  -9   2   0    5.28    1.65
   8  -2   0   30.23    2.46
   8  -2   0   34.43    3.16
   8  -2   0   34.90    3.02
  -8   2   0   31.73    2.85
  -8   2   0   32.30    2.29
   7  -2   0  115.05    4.06
   7  -2   0  113.82    4.48
   7  -2   0  114.80    4.23
  -7   2   0  104.71    3.77
  -7   2   0  113.45    4.28
   6  -2   0   61.85    2.83
   6  -2   0   60.42    3.02
   6  -2   0   59.74    2.64
  -6   2   0   58.52    2.62
  -6   2   0   60.06    2.86
   5  -2   0   11.85    1.59
   5  -2   0   10.31    1.36
   5  -2   0    9.41    1.14
  -5   2   0   10.33    1.33
  -5   2   0   11.21    1.47
   4  -2   0  132.48    3.75
  -4   2   0  133.90    3.70
  -4   2   0  134.10    3.74
   3  -2   0  303.27    6.44
   3  -2   0  290.01    6.39
  -3   2   0  288.16    6.35
  -3   2   0  291.03    6.29
   2  -2   0    5.43    0.73
   0  -2   0   55.17    1.61
   0  -2   0   61.44    1.82
  -1  -2   0    3.14    0.52
  -1  -2   0    3.89    0.75
   1   2   0    2.85    0.66
  -2  -2   0   12.66    1.34
  -2  -2   0    9.06    0.73
   2   2   0   10.77    1.23
  -3  -2   0   94.20    2.39
  -3  -2   0   90.76    3.20
   3   2   0   84.13    3.07
  -4  -2   0   83.46    2.40
   4   2   0   81.27    3.29
  -5  -2   0   58.99    2.09
   5   2   0   62.27    3.10
  -6  -2   0   52.42    2.12
   6   2   0   49.55    3.00
   7   2   0   24.60    2.84
   8   2   0    5.51    1.93
   9   2   0    8.24    2.27
  10   2   0   16.38    3.10
  10   2   0   12.12    2.64
  11   2   0    2.55    1.90
  11   2   0    5.09    2.53
  12   2   0    8.99    3.05
  12   2   0    6.80    2.32
  13   2   0    2.20    2.36
  13   2   0    5.21    2.64
  15  -3   0    1.40    2.70
 -15   3   0   -0.20    2.17
  14  -3   0    3.42    2.54
 -14   3   0    3.69    2.24
  13  -3   0    3.85    2.19
  13  -3   0   -0.57    2.22
 -13   3   0    2.63    2.09
  12  -3   0    3.52    2.19
  12  -3   0    3.37    1.82
  12  -3   0    1.00    1.76
 -12   3   0    2.04    1.85
  11  -3   0    7.18    2.51
  11  -3   0    6.02    1.94
  11  -3   0   11.28    2.41
 -11   3   0    8.08    2.32
  10  -3   0    7.12    2.38
  10  -3   0    5.50    1.77
  10  -3   0    4.22    1.92
 -10   3   0    4.64    1.85
 -10   3   0    6.68    2.04
   9  -3   0    8.89    2.21
   9  -3   0    5.16    1.41
   9  -3   0    5.98    1.80
  -9   3   0   10.44    1.91
  -9   3   0    9.79    2.10
   8  -3   0   32.62    2.60
   8  -3   0   36.57    2.81
   8  -3   0   34.25    2.37
  -8   3   0   33.84    2.49
  -8   3   0   33.19    3.00
   7  -3   0   83.59    3.85
   7  -3   0   79.22    3.49
   7  -3   0   83.42    3.21
  -7   3   0   82.70    3.45
  -7   3   0   82.54    3.63
   6  -3   0   44.48    2.65
   6  -3   0   40.50    2.35
   6  -3   0   44.95    2.09
  -6   3   0   42.70    2.36
  -6   3   0   41.73    2.34
   5  -3   0  131.62    4.17
   5  -3   0  137.71    3.63
   5  -3   0  133.42    4.07
  -5   3   0  137.25    4.09
  -5   3   0  126.33    4.02
   4  -3   0   91.12    3.01
   4  -3   0   87.37    3.10
  -4   3   0   89.45    2.95
  -4   3   0   86.82    2.97
   3  -3   0    6.26    1.00
   3  -3   0    7.38    1.04
  -3   3   0    8.47    1.09
   2  -3   0   22.40    1.39
   2  -3   0   23.04    1.45
   2  -3   0   23.32    1.40
  -2   3   0   20.32    1.29
   1  -3   0  378.37    7.61
   1  -3   0  350.66    7.48
   0  -3   0  886.20   16.51
   0  -3   0  860.55   16.39
   0  -3   0  899.63   16.61
   0  -3   0  849.27   16.44
  -1  -3   0   32.05    1.75
  -1  -3   0   33.84    1.43
  -1  -3   0   31.37    1.37
   1   3   0   32.55    1.73
  -2  -3   0  132.64    3.16
  -2  -3   0  123.44    3.82
  -2  -3   0  133.46    3.19
   2   3   0  125.85    3.81
  -3  -3   0    9.34    0.87
  -3  -3   0    7.43    1.29
   3   3   0    6.51    1.20
  -4  -3   0    1.57    1.16
  -4  -3   0    0.65    0.54
   4   3   0    0.36    1.00
  -5  -3   0   40.14    1.69
   5   3   0   42.70    2.68
   6   3   0   77.57    3.97
   7   3   0   14.23    2.49
   8   3   0    2.29    1.73
   9   3   0   13.20    2.61
  10   3   0    8.40    2.33
  10   3   0    7.20    2.60
  11   3   0    1.22    2.23
  11   3   0    3.55    1.90
  12   3   0    5.80    2.94
  12   3   0    7.77    2.75
  13   3   0    6.19    3.16
  13   3   0    2.81    2.57
  16  -4   0    1.27    2.42
  15  -4   0    1.90    2.68
 -15   4   0   -2.22    2.08
  14  -4   0    5.75    2.71
  14  -4   0    9.93    2.93
 -14   4   0    9.64    2.91
  13  -4   0    4.14    2.58
  13  -4   0    4.54    2.44
 -13   4   0    2.60    2.20
  12  -4   0    2.45    2.25
  12  -4   0    4.76    2.06
 -12   4   0    1.26    1.76
  11  -4   0    9.83    2.23
  11  -4   0   10.97    2.11
  11  -4   0   11.74    2.55
 -11   4   0   11.42    2.42
 -11   4   0   14.37    2.53
  10  -4   0   50.01    3.55
  10  -4   0   52.61    4.08
  10  -4   0   51.33    3.23
 -10   4   0   55.59    3.71
 -10   4   0   53.04    3.86
   9  -4   0    1.30    1.11
   9  -4   0    0.87    1.40
   9  -4   0   -1.60    1.59
  -9   4   0   -0.97    1.41
  -9   4   0   -0.05    1.52
   8  -4   0   95.25    4.42
   8  -4   0  103.07    3.70
   8  -4   0   97.18    4.17
  -8   4   0   99.87    4.27
  -8   4   0   92.72    4.08
   7  -4   0   59.69    3.20
   7  -4   0   68.90    3.21
   7  -4   0   67.76    2.69
  -7   4   0   67.60    3.28
  -7   4   0   66.33    3.25
   6  -4   0   29.61    2.10
   6  -4   0   31.72    1.69
   6  -4   0   24.56    2.00
  -6   4   0   28.62    2.12
  -6   4   0   29.39    2.06
   5  -4   0    1.02    0.93
   5  -4   0    2.30    1.06
  -5   4   0    1.69    0.95
  -5   4   0    1.39    0.93
   4  -4   0   77.39    2.82
   4  -4   0   81.65    3.01
  -4   4   0   82.85    2.93
   3  -4   0   15.42    1.50
   3  -4   0   13.99    1.37
   3  -4   0   12.92    1.35
  -3   4   0   17.03    1.53
   2  -4   0    9.99    1.17
   2  -4   0   10.58    1.19
   2  -4   0    9.55    1.22
  -2   4   0   10.09    1.17
   1  -4   0  178.61    4.56
   1  -4   0  170.79    4.43
   0  -4   0   47.00    1.82
   0  -4   0   50.47    2.17
   0  -4   0   48.60    1.95
   0  -4   0   50.26    1.97
  -1  -4   0   37.03    1.64
  -1  -4   0   34.59    1.62
  -1  -4   0   35.23    1.95
   1   4   0   35.56    1.89
  -2  -4   0  155.01    3.88
  -2  -4   0  154.98    3.87
  -2  -4   0  156.02    4.69
   2   4   0  155.40    4.66
  -3  -4   0   36.18    1.55
  -3  -4   0   33.76    2.34
  -3  -4   0   35.55    1.57
   3   4   0   35.82    2.30
  -4  -4   0    4.35    0.82
  -4  -4   0    3.32    1.24
  -4  -4   0    4.74    0.75
   4   4   0    3.83    1.31
  -5  -4   0   26.22    2.69
   5   4   0   26.97    2.65
   6   4   0   30.06    3.08
   7   4   0    0.99    1.76
   8   4   0    8.29    2.40
   9   4   0   27.59    3.60
  10   4   0   -1.40    1.68
  10   4   0    2.48    2.24
  11   4   0    3.70    2.62
  11   4   0    3.78    2.22
  12   4   0    4.53    2.97
  12   4   0    8.90    2.96
  16  -5   0    1.19    2.60
 -16   5   0    0.42    2.27
  15  -5   0    1.58    2.43
 -15   5   0   -0.28    2.14
  14  -5   0    9.05    2.73
  14  -5   0    7.33    2.72
 -14   5   0    4.89    2.82
  13  -5   0    3.47    2.07
  13  -5   0    0.18    2.26
 -13   5   0   -1.15    1.77
  12  -5   0    0.59    1.93
  12  -5   0    2.36    1.75
 -12   5   0   -0.80    1.75
 -12   5   0    0.03    1.78
  11  -5   0   30.94    3.34
  11  -5   0   27.70    3.51
 -11   5   0   24.07    3.03
 -11   5   0   26.40    3.39
  10  -5   0   41.18    3.81
  10  -5   0   42.94    2.91
  10  -5   0   41.25    3.29
 -10   5   0   41.68    3.82
 -10   5   0   40.82    3.40
   9  -5   0    3.10    1.18
   9  -5   0    3.31    1.52
   9  -5   0    2.88    1.63
  -9   5   0    3.48    1.66
  -9   5   0    2.61    1.75
   8  -5   0   45.54    2.96
   8  -5   0   36.18    2.83
   8  -5   0   41.73    2.28
  -8   5   0   42.61    3.03
  -8   5   0   42.43    3.00
   7  -5   0   26.12    2.55
   7  -5   0   29.31    2.62
   7  -5   0   25.52    1.63
  -7   5   0   23.80    2.41
  -7   5   0   24.74    2.29
   6  -5   0   15.60    1.75
   6  -5   0   15.65    1.96
   6  -5   0   16.07    1.23
  -6   5   0   16.76    1.89
  -6   5   0   16.22    2.05
   5  -5   0   56.63    2.67
   5  -5   0   54.66    2.57
  -5   5   0   54.46    2.55
   4  -5   0  143.10    4.43
   4  -5   0  152.55    4.54
  -4   5   0  156.40    4.47
   3  -5   0   53.68    2.46
   3  -5   0   56.14    2.53
   3  -5   0   52.32    2.50
  -3   5   0   52.47    2.39
   2  -5   0    5.27    1.03
   2  -5   0    5.74    1.06
   1  -5   0  142.20    4.24
   1  -5   0  146.54    4.17
   1  -5   0  142.65    3.59
   0  -5   0    3.54    1.05
   0  -5   0    3.94    0.82
   0  -5   0    4.84    0.96
  -1  -5   0   17.41    1.39
  -1  -5   0   16.46    1.74
  -1  -5   0   19.68    1.38
   1   5   0   17.53    1.72
  -2  -5   0   47.76    2.05
  -2  -5   0   52.43    2.80
  -2  -5   0   50.36    2.07
   2   5   0   49.89    2.60
  -3  -5   0   17.86    1.34
  -3  -5   0   22.01    2.33
  -3  -5   0   19.00    1.35
   3   5   0   19.26    2.16
  -4  -5   0    2.97    1.33
   4   5   0    0.47    1.10
  -5  -5   0   30.72    3.18
   5   5   0   29.71    2.96
   6   5   0   10.82    2.34
   7   5   0   -3.67    1.12
   8   5   0   12.27    2.65
   9   5   0    9.64    2.68
  10   5   0   -0.55    1.72
  10   5   0    1.47    2.28
  11   5   0    1.48    2.13
  11   5   0    1.93    2.55
  12   5   0    4.32    3.07
  12   5   0    4.94    2.80
  16  -6   0   -2.25    2.40
 -16   6   0    1.18    2.53
  15  -6   0    5.77    2.81
 -15   6   0   -1.23    2.12
  14  -6   0   10.04    2.70
  14  -6   0    9.56    2.68
 -14   6   0    6.35    2.56
  13  -6   0    6.27    2.38
  13  -6   0    5.42    2.28
 -13   6   0    6.41    2.42
  12  -6   0    2.18    1.85
  12  -6   0    2.90    1.89
 -12   6   0    6.98    2.28
 -12   6   0   -0.18    1.77
  11  -6   0   64.12    4.52
  11  -6   0   62.05    4.09
 -11   6   0   71.34    4.54
 -11   6   0   71.51    4.39
  10  -6   0   15.11    2.79
  10  -6   0    9.30    2.19
 -10   6   0   11.59    2.25
 -10   6   0   13.77    2.70
   9  -6   0    7.21    1.87
   9  -6   0    3.17    1.60
  -9   6   0    6.29    1.85
  -9   6   0    2.33    1.86
   8  -6   0   94.21    4.32
   8  -6   0  101.50    3.33
   8  -6   0  103.79    4.34
  -8   6   0   92.58    4.41
  -8   6   0   92.16    4.22
   7  -6   0   44.35    1.96
   7  -6   0   44.85    2.96
   7  -6   0   46.36    2.83
  -7   6   0   44.21    2.78
  -7   6   0   42.79    2.88
   6  -6   0    2.71    1.20
   6  -6   0   -0.23    1.00
  -6   6   0    3.11    1.25
  -6   6   0    1.37    0.96
   5  -6   0  160.99    5.04
   5  -6   0  162.67    5.08
  -5   6   0  164.69    4.97
   4  -6   0   37.08    2.27
   4  -6   0   36.82    2.26
   4  -6   0   32.67    2.17
  -4   6   0   33.58    2.15
   3  -6   0   43.92    2.49
   3  -6   0   45.90    1.91
   3  -6   0   45.10    2.50
   3  -6   0   46.58    2.47
  -3   6   0   50.55    2.52
   2  -6   0   62.48    2.77
   2  -6   0   62.05    2.81
   1  -6   0  245.61    5.74
   1  -6   0  258.67    6.71
   1  -6   0  248.49    6.40
   0  -6   0    7.30    1.31
   0  -6   0    7.73    1.08
   0  -6   0    8.25    1.25
   0   6   0    9.63    1.43
  -1  -6   0   17.10    1.66
  -1  -6   0   14.91    1.52
  -1  -6   0   17.08    1.98
   1   6   0   14.98    1.79
  -2  -6   0  103.17    3.30
  -2  -6   0   98.55    3.30
  -2  -6   0  103.13    4.17
   2   6   0   95.55    3.92
  -3  -6   0   27.01    1.76
  -3  -6   0   32.28    2.95
  -3  -6   0   31.16    1.78
   3   6   0   29.76    2.43
  -4  -6   0    2.70    1.67
   4   6   0    1.90    1.44
  -5  -6   0    7.87    2.00
   5   6   0    6.16    1.80
  -6  -6   0    3.09    1.66
   6   6   0    3.67    1.93
   7   6   0    0.78    1.81
   8   6   0   11.13    2.73
   9   6   0    6.21    2.57
  10   6   0    0.29    2.01
  10   6   0   -1.71    2.04
  11   6   0   -0.83    2.10
  11   6   0   -1.80    2.35
  16  -7   0    0.13    2.53
 -16   7   0    0.05    2.59
  15  -7   0    0.87    2.11
  15  -7   0    8.29    2.72
 -15   7   0    5.52    2.91
  14  -7   0    7.82    2.67
  14  -7   0    5.53    2.30
 -14   7   0    3.18    2.49
  13  -7   0    3.51    2.00
  13  -7   0    1.41    1.92
 -13   7   0    3.55    2.21
 -13   7   0    0.51    2.10
  12  -7   0   10.06    2.48
  12  -7   0   10.27    2.71
 -12   7   0    9.46    2.57
 -12   7   0   10.99    2.55
  11  -7   0   34.01    3.75
  11  -7   0   36.18    3.64
 -11   7   0   38.11    3.87
 -11   7   0   33.32    3.66
  10  -7   0    2.84    1.72
  10  -7   0    3.85    1.96
 -10   7   0    4.49    1.97
 -10   7   0    5.15    1.94
   9  -7   0    1.72    1.45
   9  -7   0    3.35    1.93
  -9   7   0    3.75    1.73
  -9   7   0   -0.25    1.59
   8  -7   0   38.02    2.93
   8  -7   0   40.99    2.85
  -8   7   0   38.67    2.97
  -8   7   0   39.32    3.07
   7  -7   0   30.43    2.50
   7  -7   0   30.71    2.87
  -7   7   0   24.33    2.75
  -7   7   0   27.61    2.69
   6  -7   0   65.51    3.31
   6  -7   0   70.57    3.46
  -6   7   0   67.13    3.34
   5  -7   0   67.30    3.22
   5  -7   0   78.10    3.50
  -5   7   0   73.65    3.36
   4  -7   0   56.30    2.99
   4  -7   0   58.14    3.08
   4  -7   0   58.72    2.17
   4  -7   0   55.87    2.85
  -4   7   0   63.87    3.04
   3  -7   0   12.33    1.72
   3  -7   0   11.59    1.63
  -3   7   0    8.72    1.51
   2  -7   0   85.92    3.61
   2  -7   0   81.30    3.44
   1  -7   0  116.72    4.17
   1  -7   0  120.62    4.37
   1  -7   0  125.85    3.59
   0  -7   0   16.75    1.55
   0  -7   0   13.21    1.93
   0  -7   0   14.23    1.72
   0   7   0   13.82    1.86
  -1  -7   0   28.73    2.09
  -1  -7   0   35.39    2.23
  -1  -7   0   31.83    2.89
   1   7   0   34.17    2.55
  -2  -7   0   35.83    3.21
  -2  -7   0   31.03    2.15
   2   7   0   33.67    3.05
  -3  -7   0   15.50    2.43
   3   7   0   14.71    2.30
  -4  -7   0   10.80    2.40
   4   7   0   14.32    2.41
  -5  -7   0   29.90    3.44
   5   7   0   35.34    3.66
  -6  -7   0    1.69    1.85
   6   7   0    0.26    1.74
   7   7   0   -0.61    1.75
   8   7   0    5.17    2.44
   9   7   0    4.84    2.63
  10   7   0    0.78    2.19
  10   7   0    0.67    2.26
  16  -8   0   -1.84    2.20
 -16   8   0    0.26    2.37
  15  -8   0    7.07    2.69
  15  -8   0    2.35    2.39
 -15   8   0    5.70    2.88
  14  -8   0   11.11    2.85
  14  -8   0   10.62    3.00
 -14   8   0    4.92    2.65
 -14   8   0   15.26    3.34
  13  -8   0    0.01    1.82
  13  -8   0    3.56    2.02
 -13   8   0    2.03    2.24
 -13   8   0    2.23    2.24
  12  -8   0    4.43    2.27
  12  -8   0    7.77    2.22
 -12   8   0    3.01    2.02
 -12   8   0   -0.39    2.02
  11  -8   0    4.93    1.91
  11  -8   0   10.68    2.31
 -11   8   0    5.97    2.25
 -11   8   0    8.51    2.31
  10  -8   0    0.98    1.79
  10  -8   0    0.03    1.57
 -10   8   0    1.09    1.97
 -10   8   0    3.40    1.97
   9  -8   0   20.59    2.69
   9  -8   0   22.09    2.74
  -9   8   0   25.27    2.99
  -9   8   0   22.52    2.98
   8  -8   0   30.54    3.12
   8  -8   0   32.09    3.10
  -8   8   0   30.64    3.45
  -8   8   0   34.08    3.24
   7  -8   0   52.98    3.26
   7  -8   0   52.11    3.30
  -7   8   0   53.44    3.35
  -7   8   0   54.84    3.66
   6  -8   0   22.35    2.38
   6  -8   0   23.76    2.43
  -6   8   0   21.38    2.39
   5  -8   0   89.38    3.99
   5  -8   0   96.67    2.96
   5  -8   0  100.92    4.21
  -5   8   0   96.93    4.09
   4  -8   0   29.43    2.79
   4  -8   0   30.77    2.46
  -4   8   0   31.33    2.41
   3  -8   0   13.93    2.01
   3  -8   0   10.88    1.68
  -3   8   0   11.99    1.73
   2  -8   0   93.78    4.04
   2  -8   0   83.41    3.65
   1  -8   0   50.60    2.86
   1  -8   0   45.99    3.00
   1  -8   0   49.17    2.31
   0  -8   0    7.53    1.56
   0  -8   0    8.28    1.36
   0  -8   0    6.88    1.59
   0   8   0    9.12    1.71
  -1  -8   0   36.13    2.84
  -1  -8   0   44.53    2.69
  -1  -8   0   41.48    2.50
   1   8   0   43.28    2.94
  -2  -8   0   20.90    2.31
  -2  -8   0   19.56    2.68
   2   8   0   22.76    2.66
  -3  -8   0   -0.24    1.42
   3   8   0    0.48    1.51
  -4  -8   0   11.28    2.46
   4   8   0   14.36    2.62
  -5  -8   0   13.61    2.55
   5   8   0   12.28    2.46
  -6  -8   0   -0.01    1.72
   6   8   0   -1.23    1.37
   7   8   0    8.72    2.51
   8   8   0    8.64    2.91
   9   8   0    1.77    2.52
  16  -9   0    1.83    2.62
 -16   9   0    2.34    2.55
  15  -9   0    5.72    2.71
  15  -9   0    4.73    2.32
 -15   9   0    3.05    2.63
  14  -9   0   -1.25    1.65
  14  -9   0   -1.93    2.10
 -14   9   0    3.43    2.61
 -14   9   0   -0.49    2.32
  13  -9   0    1.77    1.84
  13  -9   0    2.54    1.98
 -13   9   0    2.45    2.24
 -13   9   0    3.40    2.37
  12  -9   0   16.16    2.85
  12  -9   0   15.27    2.93
 -12   9   0   21.96    3.54
 -12   9   0   20.42    3.19
  11  -9   0   21.43    3.15
  11  -9   0   24.66    3.23
 -11   9   0   23.15    3.25
 -11   9   0   23.62    3.47
  10  -9   0    2.54    1.66
  10  -9   0    0.18    1.62
 -10   9   0   -0.20    2.03
 -10   9   0   -1.27    1.67
   9  -9   0   26.35    3.21
   9  -9   0   28.21    3.26
  -9   9   0   29.76    3.23
  -9   9   0   25.67    3.40
   8  -9   0   21.88    2.71
   8  -9   0   23.57    2.82
  -8   9   0   19.67    3.02
  -8   9   0   25.49    2.99
   7  -9   0    0.38    1.20
   7  -9   0   -0.86    1.09
  -7   9   0    1.32    1.57
  -7   9   0   -0.64    1.01
   6  -9   0   15.74    2.24
   6  -9   0   18.13    2.40
  -6   9   0   15.26    2.17
   5  -9   0   95.23    4.28
   5  -9   0   98.07    4.46
  -5   9   0   97.16    4.26
   4  -9   0   10.26    1.93
   4  -9   0    9.38    1.87
  -4   9   0   10.67    1.90
   3  -9   0   10.91    1.90
   3  -9   0    5.75    1.51
   2  -9   0   23.51    2.53
   2  -9   0   23.51    2.65
   1  -9   0   35.35    3.24
   1  -9   0   33.03    2.68
   0  -9   0    3.89    1.73
   0  -9   0    6.18    1.62
   0   9   0    3.20    1.54
  -1  -9   0   77.94    4.26
  -1  -9   0   85.13    3.79
   1   9   0   76.78    4.12
  -2  -9   0    9.13    2.19
   2   9   0   15.51    2.42
  -3  -9   0   19.24    2.80
   3   9   0   22.93    2.89
  -4  -9   0   16.87    2.79
   4   9   0   20.58    2.88
  -5  -9   0   11.77    2.82
   5   9   0    9.45    2.65
  -6  -9   0   -1.80    1.46
   6   9   0   -0.77    1.50
   7   9   0    2.94    2.07
   8   9   0   -0.45    2.31
   9   9   0    2.66    2.44
   9   9   0   -1.21    2.37
  16 -10   0    0.27    2.39
  16 -10   0    0.81    2.23
 -16  10   0    2.85    2.83
  15 -10   0   11.08    3.00
  15 -10   0    6.39    2.66
 -15  10   0    3.73    2.75
 -15  10   0    1.12    2.90
  14 -10   0    0.39    1.89
  14 -10   0    6.30    2.44
 -14  10   0    4.42    2.75
 -14  10   0    3.72    2.44
  13 -10   0    1.58    1.95
  13 -10   0    3.92    2.19
 -13  10   0    0.13    1.85
 -13  10   0    2.46    2.59
  12 -10   0   16.31    2.91
  12 -10   0   10.80    2.71
 -12  10   0   12.25    2.80
 -12  10   0   14.79    3.09
  11 -10   0   12.65    2.59
  11 -10   0   13.30    2.78
 -11  10   0   14.22    3.01
 -11  10   0   13.94    2.78
  10 -10   0   11.77    2.51
  10 -10   0    6.24    2.28
 -10  10   0   10.26    2.56
 -10  10   0   11.94    2.55
   9 -10   0   61.55    4.24
   9 -10   0   53.81    3.92
  -9  10   0   60.06    4.06
  -9  10   0   50.97    4.04
   8 -10   0    8.45    2.27
   8 -10   0    7.92    2.12
  -8  10   0    8.65    2.26
  -8  10   0   11.37    2.71
   7 -10   0    0.42    1.35
   7 -10   0   -0.38    1.54
  -7  10   0    0.96    1.56
   6 -10   0   32.26    3.17
   6 -10   0   27.03    2.97
  -6  10   0   31.72    3.19
   5 -10   0   54.94    3.51
  -5  10   0   59.02    3.68
   4 -10   0   19.66    2.66
  -4  10   0   18.01    2.42
   3 -10   0   41.61    3.27
   3 -10   0   35.73    3.42
   2 -10   0   14.84    2.30
   2 -10   0   24.57    2.90
   1 -10   0   -2.12    1.32
   1 -10   0    1.37    1.47
  -1  10   0    0.86    1.50
   0 -10   0   17.22    2.42
   0 -10   0   12.78    2.51
   0  10   0   15.13    2.50
  -1 -10   0   59.39    4.08
   1  10   0   44.34    3.63
  -2 -10   0    5.40    2.12
   2  10   0    2.44    1.80
  -3 -10   0    7.11    2.29
   3  10   0    0.78    1.70
  -4 -10   0   16.27    3.15
   4  10   0   17.03    3.02
  -5 -10   0    3.33    2.31
   5  10   0    4.34    2.36
  -6 -10   0   -3.06    1.85
   6  10   0    3.25    2.26
   7  10   0    2.35    2.49
   8  10   0   -0.29    1.97
  16 -11   0    4.00    2.70
  16 -11   0    0.13    2.23
 -16  11   0   -0.88    2.61
 -16  11   0    2.11    2.69
  15 -11   0    1.88    2.19
  15 -11   0    4.15    2.24
 -15  11   0    2.00    2.50
 -15  11   0    3.86    2.88
  14 -11   0    2.47    2.18
  14 -11   0    1.52    2.27
 -14  11   0   -0.35    2.19
 -14  11   0   -3.99    2.32
  13 -11   0    3.84    2.25
  13 -11   0    6.82    2.54
 -13  11   0    6.47    2.75
 -13  11   0    1.25    2.22
  12 -11   0   16.63    2.95
  12 -11   0   13.33    2.76
 -12  11   0   10.85    3.03
 -12  11   0   13.94    3.01
  11 -11   0    6.26    2.25
  11 -11   0    7.01    2.41
 -11  11   0    5.62    2.30
 -11  11   0    6.96    2.32
  10 -11   0    4.68    2.08
  10 -11   0    3.42    1.79
 -10  11   0    6.40    2.23
 -10  11   0    1.93    1.86
   9 -11   0   24.56    3.12
   9 -11   0   23.64    3.27
  -9  11   0   26.30    3.21
  -9  11   0   23.97    3.38
   8 -11   0   -2.29    1.45
   8 -11   0    4.19    1.87
  -8  11   0    2.04    1.77
  -8  11   0    2.04    2.16
   7 -11   0    0.86    1.61
   7 -11   0   -1.87    1.44
  -7  11   0    0.40    1.67
   6 -11   0   31.83    3.37
  -6  11   0   23.79    3.06
   5 -11   0   48.88    3.54
  -5  11   0   51.42    3.54
   4 -11   0   -0.48    1.56
  -4  11   0    0.87    1.54
   3 -11   0   18.15    2.76
   2 -11   0   28.73    3.10
   2 -11   0   22.15    3.06
   1 -11   0   -1.73    1.36
   1 -11   0    1.71    1.58
  -1  11   0    1.24    1.36
   0 -11   0   17.87    2.54
   0 -11   0   19.29    2.92
   0  11   0   17.36    2.81
  -1 -11   0   22.53    3.12
   1  11   0   24.70    3.13
  -2 -11   0    5.23    2.13
   2  11   0    1.15    1.79
  -3 -11   0    1.46    1.74
   3  11   0    0.54    1.68
  -4 -11   0    5.27    2.48
   4  11   0    4.88    2.30
  -5 -11   0    5.98    2.71
   5  11   0    5.45    2.45
  -6 -11   0   -1.06    2.26
   6  11   0    0.45    2.19
   7  11   0   -1.47    2.34
  16 -12   0    4.34    2.85
  16 -12   0    9.24    3.14
 -16  12   0    0.82    2.82
 -16  12   0    4.87    3.09
  15 -12   0    1.79    2.21
  15 -12   0    8.37    3.00
 -15  12   0    3.46    2.85
 -15  12   0    7.59    3.16
  14 -12   0   -3.32    1.93
  14 -12   0    1.86    2.18
 -14  12   0    0.84    2.48
 -14  12   0    2.85    2.85
  13 -12   0    3.57    2.35
  13 -12   0    4.99    2.48
 -13  12   0    6.40    2.71
 -13  12   0    5.66    2.52
  12 -12   0   14.40    3.01
  12 -12   0   18.18    3.19
 -12  12   0   17.46    3.28
 -12  12   0   12.95    3.19
  11 -12   0   10.27    2.68
  11 -12   0    2.72    2.18
 -11  12   0    8.83    2.42
 -11  12   0    6.88    2.53
  10 -12   0    1.31    1.65
  10 -12   0    1.15    1.70
 -10  12   0    1.16    2.20
 -10  12   0    4.38    1.99
   9 -12   0   28.35    3.56
   9 -12   0   27.30    3.54
  -9  12   0   24.17    3.46
  -9  12   0   34.64    3.91
   8 -12   0    1.51    1.81
   8 -12   0   -0.94    1.53
  -8  12   0    2.08    1.94
  -8  12   0    4.42    1.97
   7 -12   0    0.90    1.43
  -7  12   0    1.39    1.76
   6 -12   0   14.98    2.70
  -6  12   0   15.41    2.52
   5 -12   0   24.51    3.20
  -5  12   0   18.92    2.78
   4 -12   0    4.88    1.69
  -4  12   0    4.33    1.72
   3 -12   0   35.31    3.77
   2 -12   0   12.82    2.64
   1 -12   0    1.31    1.67
  -1  12   0    0.08    1.50
   0 -12   0    2.03    1.69
   0  12   0    4.35    1.86
  -1 -12   0   16.75    2.98
   1  12   0   19.73    3.02
  -2 -12   0    8.38    2.54
   2  12   0    2.00    2.09
  -3 -12   0    5.60    2.52
   3  12   0    0.01    1.81
  -4 -12   0    3.30    2.49
   4  12   0    5.74    2.50
  -5 -12   0   -1.46    2.09
   5  12   0    1.24    2.23
  -6 -12   0   -3.79    2.20
   6  12   0   -1.08    2.36
  15 -13   0    1.42    2.45
  15 -13   0    1.45    2.67
 -15  13   0   -2.05    2.30
 -15  13   0    3.34    2.66
  14 -13   0   -1.92    1.72
  14 -13   0    2.13    2.51
 -14  13   0    0.85    2.41
 -14  13   0    1.56    2.40
  13 -13   0    3.63    2.45
  13 -13   0    2.15    1.92
 -13  13   0    3.24    2.47
 -13  13   0    5.11    2.73
  12 -13   0   13.08    3.00
  12 -13   0   10.32    2.73
 -12  13   0   14.96    3.42
 -12  13   0   16.49    3.14
  11 -13   0    3.80    2.27
  11 -13   0    0.15    2.08
 -11  13   0    2.81    2.21
 -11  13   0    3.93    2.29
  10 -13   0    7.56    2.61
  10 -13   0    4.72    2.32
 -10  13   0   11.74    2.83
 -10  13   0   14.04    3.00
   9 -13   0   26.14    3.43
   9 -13   0   25.27    3.60
  -9  13   0   34.26    3.93
  -9  13   0   25.46    3.72
   8 -13   0   -1.96    1.35
  -8  13   0    1.54    2.16
  -8  13   0   -0.59    1.41
   7 -13   0    9.79    2.45
  -7  13   0   12.55    2.49
   6 -13   0   12.42    2.62
  -6  13   0    9.02    2.15
   5 -13   0   12.32    2.52
  -5  13   0    7.35    2.17
   4 -13   0    0.73    1.71
  -4  13   0    2.99    1.76
   3 -13   0   32.56    3.80
   2 -13   0    9.43    2.53
  -2  13   0    5.35    1.97
   1 -13   0   -3.19    1.57
  -1  13   0   -1.54    1.41
   0 -13   0    1.08    2.04
   0  13   0    2.47    2.04
  -1 -13   0    2.67    2.03
   1  13   0    3.09    1.96
  -2 -13   0    1.37    1.93
   2  13   0   -0.27    1.62
  -3 -13   0    8.53    2.91
   3  13   0    4.34    2.46
  -4 -13   0    2.20    2.24
   4  13   0    2.00    2.08
  15 -14   0    5.98    2.77
  15 -14   0    4.07    2.83
 -15  14   0    2.77    2.75
 -15  14   0    0.69    3.08
  14 -14   0    2.26    2.30
  14 -14   0   -1.53    1.72
 -14  14   0    1.63    2.55
 -14  14   0    4.30    2.69
  13 -14   0    2.62    2.57
  13 -14   0    3.53    2.44
 -13  14   0    1.66    2.25
 -13  14   0    3.92    2.89
  12 -14   0    6.56    2.63
  12 -14   0    4.31    2.46
 -12  14   0    3.88    2.84
 -12  14   0    5.20    2.56
  11 -14   0    2.00    2.20
  11 -14   0    1.77    2.19
 -11  14   0   -0.44    1.87
 -11  14   0   -0.07    2.37
  10 -14   0   11.42    2.73
  10 -14   0   10.86    2.68
 -10  14   0    9.77    2.77
 -10  14   0    8.63    3.11
   9 -14   0    8.84    2.63
  -9  14   0   13.11    2.66
  -9  14   0   14.54    3.36
   8 -14   0   -2.32    1.69
  -8  14   0    1.31    1.81
  -8  14   0    0.82    2.29
   7 -14   0    8.83    2.34
  -7  14   0    9.65    2.95
  -7  14   0    7.89    2.16
   6 -14   0    9.82    2.45
  -6  14   0    7.45    2.16
   5 -14   0    5.99    2.33
  -5  14   0    5.02    2.04
   4 -14   0    4.84    1.92
  -4  14   0   -0.18    1.31
   3 -14   0    8.33    2.54
  -3  14   0    7.92    2.42
   2 -14   0    2.22    2.10
  -2  14   0    1.87    1.86
   1 -14   0    1.33    1.84
  -1  14   0    2.41    1.75
   0 -14   0    8.04    2.49
   0  14   0    6.82    2.45
  -1 -14   0    9.20    2.70
   1  14   0    7.45    2.50
  -2 -14   0    0.93    2.24
   2  14   0   -1.48    1.86
  -3 -14   0    1.43    2.21
   3  14   0    1.26    1.95
  14 -15   0   -0.79    2.35
  14 -15   0   -0.89    2.31
 -14  15   0    3.29    3.10
 -14  15   0    2.57    2.59
  13 -15   0    8.75    2.99
  13 -15   0    1.51    2.23
 -13  15   0    8.32    3.47
 -13  15   0    3.61    2.61
  12 -15   0    1.79    2.29
  12 -15   0    3.08    2.46
 -12  15   0    5.86    2.67
 -12  15   0    1.01    2.29
  11 -15   0    5.63    2.30
 -11  15   0    0.59    2.72
 -11  15   0    1.55    2.46
  10 -15   0    5.99    2.40
 -10  15   0    8.53    2.84
 -10  15   0    8.50    2.73
   9 -15   0   14.90    3.18
  -9  15   0   17.09    3.11
  -9  15   0   13.42    3.24
   8 -15   0   -0.82    1.75
  -8  15   0    0.20    2.43
  -8  15   0   -1.43    1.63
   7 -15   0    6.12    2.28
  -7  15   0    4.28    1.90
  -7  15   0    2.55    2.60
   6 -15   0    6.69    2.17
  -6  15   0    7.12    2.39
   5 -15   0    2.16    2.21
  -5  15   0    1.45    1.83
   4 -15   0    3.54    2.01
  -4  15   0    4.22    1.82
   3 -15   0    9.99    2.84
  -3  15   0    7.43    2.50
  -3  15   0    8.67    2.44
   2 -15   0    4.22    2.44
  -2  15   0    4.03    2.24
   1 -15   0   -0.42    2.08
  -1  15   0    0.07    1.88
   0 -15   0    5.16    2.79
   0  15   0    6.23    2.56
  -1 -15   0    0.04    2.16
   1  15   0   -0.40    2.28
  -2 -15   0    1.54    2.57
   2  15   0    2.10    2.47
  13 -16   0    2.19    2.08
  13 -16   0    5.04    2.51
 -13  16   0    5.25    2.99
 -13  16   0   -1.23    2.91
  12 -16   0    3.67    2.55
 -12  16   0   -1.41    2.20
 -12  16   0    4.55    2.68
  11 -16   0   -0.07    2.06
 -11  16   0    3.78    3.06
 -11  16   0   -2.62    1.86
  10 -16   0    8.87    2.77
 -10  16   0   11.26    3.19
 -10  16   0    9.09    2.72
   9 -16   0    1.44    1.69
  -9  16   0    5.52    2.98
  -9  16   0    9.06    2.72
   8 -16   0   -2.14    1.76
  -8  16   0   -2.66    1.52
  -8  16   0   -0.54    2.69
   7 -16   0    4.49    2.25
  -7  16   0   10.76    3.14
  -7  16   0    9.42    2.75
   6 -16   0    2.98    2.24
  -6  16   0    7.66    2.92
  -6  16   0    4.76    2.19
   5 -16   0    0.26    1.99
  -5  16   0   -1.88    2.00
  -5  16   0   -0.88    1.76
   4 -16   0    4.61    2.49
  -4  16   0    4.05    2.25
   3 -16   0    4.32    2.30
  -3  16   0    9.91    2.68
  -3  16   0    6.62    2.58
   2 -16   0   -0.78    1.97
  -2  16   0    2.72    2.27
   1 -16   0    4.30    2.69
  -1  16   0    6.94    2.92
   0 -16   0    9.58    3.50
   0  16   0    7.49    2.97
  12 -17   0    0.47    2.04
 -12  17   0    0.90    2.96
 -12  17   0    2.91    2.51
  11 -17   0    4.94    2.89
 -11  17   0    2.78    2.41
 -11  17   0   -1.00    2.80
  10 -17   0    6.40    2.71
 -10  17   0   11.15    3.34
 -10  17   0    5.09    2.61
   9 -17   0    4.62    2.56
  -9  17   0    4.38    2.66
  -9  17   0    1.07    2.15
   8 -17   0    1.15    2.29
  -8  17   0    3.28    2.84
  -8  17   0   -2.48    1.80
   7 -17   0    8.63    3.12
  -7  17   0    7.68    3.25
  -7  17   0    4.94    2.42
   6 -17   0   -0.63    1.71
  -6  17   0    1.42    2.67
  -6  17   0    1.79    2.11
   5 -17   0    1.10    2.23
  -5  17   0   -0.10    1.78
   4 -17   0    2.87    2.66
  -4  17   0    6.68    2.70
  -4  17   0    2.49    2.19
   3 -17   0    4.34    2.43
  -3  17   0    5.48    2.41
  -3  17   0    6.28    2.73
   2 -17   0    1.87    2.62
  -2  17   0    3.86    2.60
  -2  17   0   -0.97    1.99
   9 -18   0   -1.30    2.13
  -9  18   0    0.83    2.37
  -9  18   0    2.53    2.94
   8 -18   0   -1.31    1.90
  -8  18   0    3.21    2.48
  -8  18   0   -3.00    2.44
   7 -18   0    1.99    2.21
  -7  18   0    2.46    2.43
  -7  18   0    6.95    3.21
   6 -18   0   -2.05    1.72
  -6  18   0    1.15    2.15
  -5  18  -1    1.48    2.09
  -5  18  -1    5.98    2.52
   5 -18   1    4.60    2.68
  -6  18  -1    0.85    2.64
  -6  18  -1    1.75    2.20
   6 -18   1    4.36    2.57
  -7  18  -1    3.36    2.18
  -7  18  -1   -5.24    2.49
   7 -18   1    0.19    1.92
  -8  18  -1    4.54    2.44
  -8  18  -1   -0.82    2.79
   8 -18   1    6.18    2.72
  -9  18  -1   11.76    3.38
  -9  18  -1    4.91    2.62
   9 -18   1    5.94    2.68
 -10  18  -1    0.17    2.29
 -10  18  -1    6.69    3.47
  10 -18   1    0.48    1.88
  -2  17  -1    6.97    2.87
  -2  17  -1    6.08    2.71
   2 -17   1    6.20    3.15
  -3  17  -1    3.00    2.60
  -3  17  -1    5.16    2.57
   3 -17   1   -0.18    2.32
  -4  17  -1    1.83    2.25
  -4  17  -1   -2.27    1.78
   4 -17   1    6.07    2.67
  -5  17  -1    5.27    2.56
   5 -17   1    6.34    2.69
  -6  17  -1    4.42    2.74
  -6  17  -1    3.26    2.21
   6 -17   1    7.18    2.88
  -7  17  -1   -2.02    2.40
  -7  17  -1   -1.06    1.86
   7 -17   1    0.36    2.13
  -8  17  -1    7.33    2.59
  -8  17  -1    9.04    3.31
   8 -17   1    1.82    2.30
  -9  17  -1   10.87    3.67
  -9  17  -1   11.52    3.00
   9 -17   1   12.29    3.07
 -10  17  -1    0.97    2.46
 -10  17  -1    0.49    2.55
  10 -17   1    3.51    2.59
 -11  17  -1    7.63    3.44
 -11  17  -1    9.25    3.10
  11 -17   1    7.32    2.85
 -12  17  -1    5.55    2.78
 -12  17  -1    4.63    3.33
  12 -17   1   11.67    3.36
   0  16  -1   -0.67    2.14
   0 -16   1   -1.94    2.17
  -1  16  -1    1.19    1.82
   1 -16   1    1.11    2.14
  -2  16  -1   17.21    3.33
  -2  16  -1    8.91    2.85
   2 -16   1    8.28    2.89
  -3  16  -1    0.13    1.67
  -3  16  -1   -2.84    1.55
   3 -16   1    0.21    1.76
  -4  16  -1    2.18    1.94
   4 -16   1   -1.12    1.92
  -5  16  -1    4.53    2.28
   5 -16   1    4.32    2.41
  -6  16  -1    4.53    2.22
   6 -16   1    7.00    2.65
  -7  16  -1   -1.58    1.39
   7 -16   1   -0.49    2.08
  -8  16  -1    7.57    3.09
  -8  16  -1   15.67    3.07
   8 -16   1   12.46    2.95
  -9  16  -1    5.02    2.35
  -9  16  -1    2.80    2.51
   9 -16   1    0.11    1.89
 -10  16  -1   -3.65    1.88
 -10  16  -1   -3.27    2.34
  10 -16   1    0.19    2.14
 -11  16  -1    8.33    2.86
 -11  16  -1    7.87    3.27
  11 -16   1    5.18    2.71
 -12  16  -1    6.25    2.78
 -12  16  -1    7.54    2.91
  12 -16   1    3.89    2.43
 -13  16  -1   -1.16    2.65
 -13  16  -1   -1.03    2.30
  13 -16   1   -0.11    2.45
  13 -16   1    4.26    2.63
   2  15  -1    0.85    2.44
  -2 -15   1   -2.89    2.18
   1  15  -1   -0.46    1.81
  -1 -15   1    1.78    1.99
   0  15  -1    0.45    2.05
   0 -15   1   -3.31    1.93
  -1  15  -1    6.31    2.50
   1 -15   1    7.48    2.83
  -2  15  -1    8.51    2.60
   2 -15   1    9.62    2.76
  -3  15  -1    1.09    1.74
  -3  15  -1    2.50    2.00
   3 -15   1   -1.34    1.69
  -4  15  -1    5.86    2.42
   4 -15   1    5.17    2.30
  -5  15  -1    9.59    2.52
   5 -15   1    3.46    2.01
  -6  15  -1    2.02    1.78
   6 -15   1    0.06    1.92
  -7  15  -1   -0.23    1.70
   7 -15   1    0.55    2.02
  -8  15  -1    9.00    2.57
  -8  15  -1   10.71    3.11
   8 -15   1   14.19    3.17
  -9  15  -1    7.00    2.61
  -9  15  -1    5.25    2.95
   9 -15   1    7.60    2.52
 -10  15  -1    2.73    2.04
 -10  15  -1   -0.37    2.48
  10 -15   1   -0.55    1.93
 -11  15  -1    4.77    2.47
 -11  15  -1   -0.80    2.45
  11 -15   1   -0.43    2.10
  11 -15   1    6.07    2.53
 -12  15  -1    4.16    2.53
 -12  15  -1    1.43    2.49
  12 -15   1    5.09    2.77
  12 -15   1    5.77    2.72
 -13  15  -1    0.58    2.30
 -13  15  -1    0.02    2.18
  13 -15   1    3.35    2.45
  13 -15   1   -1.79    2.12
 -14  15  -1    5.30    2.57
 -14  15  -1    9.22    3.59
  14 -15   1    9.31    3.15
  14 -15   1    1.25    2.40
   3  14  -1    2.34    2.32
  -3 -14   1   -0.08    1.92
   2  14  -1    1.21    2.15
  -2 -14   1    2.93    2.42
   1  14  -1    3.39    2.31
  -1 -14   1    6.33    2.68
   0  14  -1   -0.01    1.84
   0 -14   1   -0.83    2.01
  -1  14  -1    2.53    1.97
   1 -14   1    1.92    2.02
  -2  14  -1    7.58    2.38
   2 -14   1    3.98    2.25
  -3  14  -1    1.00    1.56
   3 -14   1    0.31    1.49
  -4  14  -1   17.21    2.93
   4 -14   1   18.60    3.28
  -5  14  -1   10.57    2.39
   5 -14   1   17.40    2.90
  -6  14  -1    0.99    1.42
   6 -14   1   -1.23    1.22
  -7  14  -1   -0.95    1.42
   7 -14   1    3.27    1.95
  -8  14  -1   21.50    3.34
   8 -14   1   18.01    3.21
  -9  14  -1    7.20    2.28
  -9  14  -1   10.75    3.14
   9 -14   1    5.03    2.17
 -10  14  -1    0.81    2.19
 -10  14  -1    2.79    2.56
  10 -14   1    2.10    1.87
  10 -14   1   -0.26    1.56
 -11  14  -1   15.24    3.42
 -11  14  -1    9.09    2.58
  11 -14   1   12.02    2.99
  11 -14   1    4.05    2.34
 -12  14  -1    5.79    2.54
 -12  14  -1    4.13    2.80
  12 -14   1    2.67    2.40
  12 -14   1    6.16    2.57
 -13  14  -1   -2.53    1.95
 -13  14  -1    1.60    2.33
  13 -14   1   -0.11    2.26
  13 -14   1   -1.02    2.12
 -14  14  -1    6.86    2.88
 -14  14  -1    2.96    3.05
  14 -14   1    8.25    2.91
  14 -14   1    8.57    2.97
 -15  14  -1    4.17    2.89
 -15  14  -1    7.15    3.36
  15 -14   1    2.72    2.62
  15 -14   1    1.02    2.15
   5  13  -1    3.62    2.69
  -5 -13   1    1.06    2.50
   4  13  -1   -1.15    2.08
  -4 -13   1    1.28    2.26
   3  13  -1    6.91    2.38
  -3 -13   1    1.92    2.43
   2  13  -1    7.42    2.41
  -2 -13   1    4.93    2.43
   1  13  -1   -0.80    1.69
  -1 -13   1    1.69    2.03
   0  13  -1    4.04    1.97
   0 -13   1    2.95    2.03
  -1  13  -1    0.83    1.46
   1 -13   1    5.41    2.27
  -2  13  -1   19.29    2.99
   2 -13   1   18.17    2.98
   2 -13   1   18.40    3.16
  -3  13  -1    2.70    1.77
   3 -13   1   -0.74    1.65
   3 -13   1   -1.52    1.27
  -4  13  -1   53.27    4.01
   4 -13   1   45.60    3.73
  -5  13  -1   25.80    3.28
   5 -13   1   27.29    3.39
  -6  13  -1    1.03    1.62
   6 -13   1    3.75    1.89
  -7  13  -1    0.79    1.61
   7 -13   1    0.08    1.45
  -8  13  -1   21.15    3.18
   8 -13   1   19.21    2.92
  -9  13  -1    0.03    1.83
  -9  13  -1    0.86    2.21
   9 -13   1    0.55    1.97
   9 -13   1    2.21    1.95
 -10  13  -1    8.55    2.69
 -10  13  -1    4.97    2.70
  10 -13   1    7.36    2.30
  10 -13   1   12.05    2.80
 -11  13  -1    0.43    2.38
 -11  13  -1    7.11    2.53
  11 -13   1    6.54    2.53
  11 -13   1   13.62    3.01
 -12  13  -1    6.48    2.89
 -12  13  -1    3.48    2.24
  12 -13   1    3.52    2.28
  12 -13   1    4.33    2.12
 -13  13  -1    1.12    2.28
 -13  13  -1    1.98    2.69
  13 -13   1    2.48    2.19
  13 -13   1   -0.17    2.01
 -14  13  -1   15.24    3.84
 -14  13  -1    8.06    2.67
  14 -13   1   10.28    3.11
  14 -13   1   11.02    3.17
 -15  13  -1    4.79    2.79
 -15  13  -1    9.13    3.59
  15 -13   1    2.12    2.47
  15 -13   1    5.00    2.78
   6  12  -1    7.74    2.99
  -6 -12   1    1.00    2.61
   5  12  -1    4.61    2.49
  -5 -12   1    2.53    2.34
   4  12  -1   -1.11    1.90
  -4 -12   1   -1.05    2.01
   3  12  -1    5.45    2.34
  -3 -12   1    0.97    2.15
   2  12  -1   14.84    2.96
  -2 -12   1   17.70    3.19
   1  12  -1    1.79    1.93
  -1 -12   1   -0.46    1.82
   0  12  -1   -1.38    1.14
   0 -12   1    1.25    1.55
  -1  12  -1   13.74    2.60
   1 -12   1   13.92    2.51
   1 -12   1   16.25    2.81
   2 -12   1   46.16    3.77
   2 -12   1   39.38    3.75
  -3  12  -1    0.87    1.26
   3 -12   1   -1.48    1.60
   3 -12   1   -1.06    1.28
  -4  12  -1   55.04    3.94
   4 -12   1   44.56    3.53
   4 -12   1   51.53    4.01
  -5  12  -1   24.40    3.10
   5 -12   1   22.86    3.14
  -6  12  -1   -0.24    1.46
   6 -12   1    2.56    1.58
  -7  12  -1    0.28    1.52
   7 -12   1    0.92    1.66
  -8  12  -1   14.95    2.59
   8 -12   1   19.23    2.78
   8 -12   1   17.78    2.80
  -9  12  -1    0.64    1.57
  -9  12  -1    1.89    2.23
   9 -12   1    1.35    1.86
   9 -12   1   -1.30    1.59
 -10  12  -1   15.62    2.89
 -10  12  -1   17.33    3.09
  10 -12   1   13.24    2.58
  10 -12   1   17.99    3.14
 -11  12  -1   14.42    2.76
 -11  12  -1   12.74    2.94
  11 -12   1   13.46    2.75
  11 -12   1   15.78    3.09
 -12  12  -1    3.19    2.11
 -12  12  -1    5.80    2.45
  12 -12   1    2.58    2.01
  12 -12   1    3.12    2.10
 -13  12  -1    5.44    2.59
 -13  12  -1   -4.31    2.12
  13 -12   1    3.26    2.17
  13 -12   1    1.75    2.19
 -14  12  -1   10.14    3.20
 -14  12  -1   10.93    2.90
  14 -12   1   10.66    3.08
  14 -12   1   13.73    3.04
 -15  12  -1    1.46    2.66
 -15  12  -1   10.89    3.25
  15 -12   1    1.66    2.35
  15 -12   1    1.18    2.47
 -16  12  -1   -1.91    2.64
 -16  12  -1    1.54    2.86
  16 -12   1    3.63    2.64
  16 -12   1   -3.00    2.21
   7  11  -1   -3.35    2.24
   6  11  -1    3.32    2.56
  -6 -11   1    0.15    2.17
   5  11  -1    3.52    2.27
  -5 -11   1    4.06    2.51
   4  11  -1   -1.04    1.70
  -4 -11   1    0.04    2.01
   3  11  -1   19.37    3.14
  -3 -11   1   19.60    3.27
   2  11  -1   19.08    3.04
  -2 -11   1   20.58    3.07
   1  11  -1    3.11    1.82
  -1 -11   1    0.63    1.80
   0  11  -1    2.39    1.76
   0 -11   1    2.04    1.58
   0 -11   1    2.70    1.68
  -1  11  -1   44.72    3.94
   1 -11   1   47.17    3.67
   1 -11   1   37.45    3.52
   2 -11   1   29.59    3.22
   2 -11   1   26.87    3.27
  -3  11  -1    0.88    1.51
   3 -11   1    3.18    1.84
   3 -11   1    1.61    1.65
  -4  11  -1   39.93    3.60
   4 -11   1   41.70    3.81
   4 -11   1   49.66    3.64
  -5  11  -1    8.51    1.97
   5 -11   1   13.11    2.44
   5 -11   1    8.77    2.01
  -6  11  -1   13.47    2.49
   6 -11   1   10.94    2.20
  -7  11  -1   13.12    2.58
   7 -11   1   18.13    2.81
   7 -11   1   12.23    2.27
  -8  11  -1   58.11    3.98
   8 -11   1   68.72    4.26
   8 -11   1   66.34    4.17
  -9  11  -1    2.54    1.96
  -9  11  -1    2.06    1.89
   9 -11   1    5.96    2.15
   9 -11   1    2.97    1.90
 -10  11  -1   30.91    3.74
 -10  11  -1   33.25    3.97
  10 -11   1   30.44    3.72
  10 -11   1   23.96    3.25
 -11  11  -1    9.73    2.86
 -11  11  -1    6.24    2.34
  11 -11   1    8.70    2.33
  11 -11   1    6.96    2.18
 -12  11  -1    1.20    2.13
 -12  11  -1    3.05    2.50
  12 -11   1    2.19    2.08
  12 -11   1    2.01    1.91
 -13  11  -1    1.51    2.37
 -13  11  -1    4.39    2.55
  13 -11   1    1.43    1.80
  13 -11   1    2.49    2.19
 -14  11  -1    4.28    2.60
 -14  11  -1    4.91    2.77
  14 -11   1    4.94    2.54
  14 -11   1    6.73    2.48
 -15  11  -1    2.25    2.75
 -15  11  -1    0.32    2.44
  15 -11   1    3.44    2.59
  15 -11   1   -0.12    1.85
 -16  11  -1    0.75    2.72
  16 -11   1    0.70    2.46
  16 -11   1    5.23    3.00
   8  10  -1   -1.01    2.14
   8  10  -1    0.90    2.27
   7  10  -1    2.21    2.50
   6  10  -1   -2.94    1.70
  -6 -10   1    0.01    2.06
   5  10  -1    3.78    2.01
  -5 -10   1    1.06    2.05
   4  10  -1    3.27    1.96
  -4 -10   1    4.40    2.20
   3  10  -1   20.21    2.85
  -3 -10   1   17.46    3.02
   2  10  -1   51.08    3.83
  -2 -10   1   52.22    3.98
   1  10  -1   14.72    2.43
  -1 -10   1   12.48    2.38
   0  10  -1   29.21    3.15
   0 -10   1   29.34    3.28
   0 -10   1   34.25    3.15
   1 -10   1   14.21    2.38
   1 -10   1   17.11    2.41
   2 -10   1    7.66    1.99
   2 -10   1    6.23    1.90
  -3  10  -1   18.69    2.54
   3 -10   1   16.58    2.49
   3 -10   1   18.62    2.53
  -4  10  -1   52.89    3.48
   4 -10   1   50.98    3.46
   4 -10   1   48.70    3.28
  -5  10  -1    6.53    1.64
   5 -10   1    3.14    1.60
   5 -10   1    7.54    2.09
  -6  10  -1   13.97    2.23
   6 -10   1   18.65    2.69
   6 -10   1   16.77    2.44
  -7  10  -1   48.62    3.53
   7 -10   1   47.37    3.59
   7 -10   1   50.86    3.66
  -8  10  -1   11.54    2.41
   8 -10   1   10.88    2.23
   8 -10   1    9.33    2.27
  -9  10  -1    9.12    2.28
  -9  10  -1    7.92    2.63
   9 -10   1    5.85    2.14
   9 -10   1    4.83    1.82
 -10  10  -1   60.06    4.18
 -10  10  -1   58.10    4.46
  10 -10   1   45.77    3.77
  10 -10   1   63.37    4.28
 -11  10  -1   14.74    3.12
 -11  10  -1   15.16    2.73
  11 -10   1   16.68    2.84
  11 -10   1   16.50    2.80
 -12  10  -1   -2.19    1.78
 -12  10  -1    2.71    2.31
  12 -10   1    1.60    1.93
  12 -10   1    5.28    2.16
 -13  10  -1    3.95    2.53
 -13  10  -1    0.18    2.32
  13 -10   1    3.87    2.05
  13 -10   1    2.42    2.13
 -14  10  -1    6.05    2.88
 -14  10  -1    5.14    2.52
  14 -10   1    4.34    2.36
  14 -10   1    6.19    2.61
 -15  10  -1    4.95    2.84
 -15  10  -1    0.92    2.49
  15 -10   1    1.63    2.43
  15 -10   1   -0.46    1.85
 -16  10  -1    4.53    2.83
  16 -10   1   -1.70    2.19
  16 -10   1    1.02    2.47
   9   9  -1    2.45    2.65
   9   9  -1   -0.06    1.84
   8   9  -1    0.00    2.38
   7   9  -1    0.04    1.70
   6   9  -1   17.64    3.12
  -6  -9   1   14.32    3.00
   5   9  -1    5.44    1.96
  -5  -9   1    5.73    2.06
   4   9  -1   -1.65    1.45
  -4  -9   1    1.11    1.64
   3   9  -1   12.76    2.37
  -3  -9   1   14.02    2.50
   2   9  -1    1.47    1.61
  -2  -9   1    2.20    1.41
  -2  -9   1    3.17    1.89
   1   9  -1    0.77    1.37
  -1  -9   1    0.26    1.35
  -1  -9   1    1.29    1.15
  -1  -9   1    0.51    1.47
   0   9  -1   11.69    2.00
   0  -9   1   10.67    1.89
   0  -9   1   11.59    1.75
   0  -9   1    7.38    1.81
   1  -9   1   26.31    2.89
   1  -9   1   23.50    2.53
   1  -9   1   25.01    2.18
   2  -9   1    2.10    1.22
   2  -9   1    0.95    1.37
  -3   9  -1   62.17    3.47
   3  -9   1   57.40    3.29
   3  -9   1   63.71    3.59
  -4   9  -1  130.67    4.96
   4  -9   1  118.70    4.88
   4  -9   1  119.43    4.88
  -5   9  -1   16.67    2.35
   5  -9   1   15.14    2.12
   5  -9   1   16.76    2.45
   5  -9   1   17.42    2.37
  -6   9  -1   63.28    3.57
   6  -9   1   75.64    3.86
   6  -9   1   68.72    3.84
  -7   9  -1   63.78    3.83
   7  -9   1   64.93    3.72
   7  -9   1   55.55    3.48
  -8   9  -1    1.18    1.56
  -8   9  -1   -1.10    1.43
   8  -9   1    0.09    1.22
   8  -9   1   -1.07    1.43
  -9   9  -1   13.90    2.66
  -9   9  -1   11.48    2.45
   9  -9   1   14.34    2.51
   9  -9   1   11.67    2.22
 -10   9  -1    9.65    2.17
 -10   9  -1   14.40    2.87
  10  -9   1   14.84    2.68
  10  -9   1    9.63    2.28
 -11   9  -1    2.82    1.95
 -11   9  -1    3.90    2.07
  11  -9   1    3.60    1.80
  11  -9   1    6.78    2.15
 -12   9  -1    1.79    2.11
 -12   9  -1   -0.48    1.77
  12  -9   1    1.50    1.79
  12  -9   1   -0.29    1.43
 -13   9  -1    7.61    2.63
 -13   9  -1   10.42    2.97
  13  -9   1    8.25    2.57
  13  -9   1   11.04    2.78
 -14   9  -1    2.29    2.40
 -14   9  -1    2.23    2.50
  14  -9   1    2.22    2.01
  14  -9   1    2.38    2.11
 -15   9  -1   -2.03    2.38
  15  -9   1   -0.61    2.21
  15  -9   1   -1.91    1.86
 -16   9  -1    3.04    2.53
  16  -9   1    2.57    2.63
  16  -9   1    2.17    2.56
   9   8  -1    5.34    2.74
   9   8  -1   -0.33    2.15
   8   8  -1   -1.85    2.06
   7   8  -1    2.90    2.22
   6   8  -1   18.05    3.01
  -6  -8   1   21.89    3.34
   5   8  -1   13.17    2.54
  -5  -8   1   19.11    3.03
   4   8  -1   -1.61    1.17
  -4  -8   1   -2.07    1.42
   3   8  -1   30.78    3.13
  -3  -8   1   36.66    3.53
   2   8  -1    1.45    1.37
  -2  -8   1    1.58    1.18
  -2  -8   1    0.00    1.44
  -2  -8   1    0.77    1.11
  -2  -8   1    2.81    1.30
   1   8  -1   15.98    2.15
  -1  -8   1   16.33    2.20
  -1  -8   1   18.64    2.03
  -1  -8   1   17.73    1.96
   0   8  -1   32.96    2.58
   0  -8   1   40.09    2.55
   0  -8   1   33.94    2.67
   0  -8   1   36.93    2.30
   1  -8   1   34.26    2.08
   1  -8   1   37.45    2.53
   1  -8   1   34.49    2.47
   2  -8   1    1.84    1.21
   2  -8   1    0.07    0.94
  -3   8  -1   86.88    3.80
   3  -8   1   82.67    3.72
   3  -8   1   80.00    3.70
  -4   8  -1   56.66    3.10
   4  -8   1   63.32    3.25
   4  -8   1   60.88    3.30
   4  -8   1   64.01    3.42
  -5   8  -1    0.11    0.90
   5  -8   1    0.87    0.99
   5  -8   1    1.56    1.24
   5  -8   1    1.17    1.14
  -6   8  -1  107.41    4.38
   6  -8   1  104.03    4.45
   6  -8   1  100.17    4.31
  -7   8  -1   71.94    3.84
   7  -8   1   78.42    3.87
   7  -8   1   79.97    4.03
  -8   8  -1    7.76    2.28
  -8   8  -1   10.23    1.94
   8  -8   1    6.58    1.87
   8  -8   1    8.92    2.07
  -9   8  -1    4.61    2.14
  -9   8  -1    7.88    2.24
   9  -8   1    7.67    2.00
   9  -8   1    7.59    2.02
 -10   8  -1   22.69    3.33
 -10   8  -1   19.62    2.96
  10  -8   1   18.68    2.82
  10  -8   1   31.06    3.41
 -11   8  -1    3.93    1.95
 -11   8  -1    4.21    2.32
  11  -8   1   -1.21    1.72
  11  -8   1    0.28    1.65
 -12   8  -1    9.03    2.66
 -12   8  -1    5.60    2.32
  12  -8   1    7.88    2.49
  12  -8   1    2.44    2.01
 -13   8  -1   10.20    2.86
 -13   8  -1   14.50    3.17
  13  -8   1   11.99    2.78
  13  -8   1   11.00    2.71
 -14   8  -1   13.04    3.11
  14  -8   1    9.87    3.02
  14  -8   1    9.79    2.72
 -15   8  -1    1.94    2.67
  15  -8   1    0.48    1.98
  15  -8   1   -1.75    1.87
 -16   8  -1    6.18    2.96
  16  -8   1    4.03    2.63
  16  -8   1    4.65    2.65
  10   7  -1    2.10    2.60
  10   7  -1    1.29    2.06
   9   7  -1    7.93    2.77
   9   7  -1    4.94    2.41
   8   7  -1    3.26    2.19
   7   7  -1    8.17    2.21
   6   7  -1   35.30    3.68
  -6  -7   1   37.15    3.84
   5   7  -1    7.07    2.15
  -5  -7   1   11.66    2.41
   4   7  -1   18.83    2.54
  -4  -7   1   19.19    2.64
   3   7  -1   35.48    2.90
  -3  -7   1   40.40    3.46
   2   7  -1   30.21    2.83
  -2  -7   1   30.85    2.40
  -2  -7   1   29.35    2.11
  -2  -7   1   31.48    2.13
  -2  -7   1   30.56    2.88
   1   7  -1   43.71    2.75
  -1  -7   1   37.31    2.33
  -1  -7   1   44.49    2.85
  -1  -7   1   39.45    2.33
  -1  -7   1   40.13    2.41
   0   7  -1  134.46    4.62
   0  -7   1  127.31    4.66
   0  -7   1  130.33    4.32
   0  -7   1  127.65    4.06
   1  -7   1   19.93    1.58
   1  -7   1   24.16    2.16
   1  -7   1   23.25    2.18
   2  -7   1   55.70    2.78
   2  -7   1   57.83    2.91
  -3   7  -1   75.85    3.27
   3  -7   1   82.38    3.43
   3  -7   1   77.83    3.40
   3  -7   1   81.50    3.48
  -4   7  -1   13.06    1.70
   4  -7   1   12.52    1.76
   4  -7   1   15.55    1.90
   4  -7   1   13.97    1.82
  -5   7  -1    4.60    1.24
   5  -7   1    7.53    1.62
   5  -7   1    7.44    1.55
   5  -7   1    6.48    1.39
  -6   7  -1   68.84    3.40
   6  -7   1   63.58    3.28
   6  -7   1   68.26    3.30
  -7   7  -1   87.79    4.00
   7  -7   1   86.77    4.07
   7  -7   1   82.49    3.81
  -8   7  -1    0.59    1.42
  -8   7  -1   -0.78    1.62
   8  -7   1   -0.41    1.16
   8  -7   1    1.05    1.49
  -9   7  -1    8.45    2.10
  -9   7  -1    7.43    2.19
   9  -7   1    6.93    1.96
   9  -7   1    7.07    2.14
 -10   7  -1   23.51    3.10
 -10   7  -1   25.79    3.13
  10  -7   1   20.44    2.72
  10  -7   1   23.11    3.23
 -11   7  -1    6.99    2.32
 -11   7  -1    7.14    2.37
  11  -7   1    6.93    2.10
  11  -7   1    8.44    2.26
 -12   7  -1    8.73    2.37
 -12   7  -1    9.29    2.56
  12  -7   1   10.71    2.54
  12  -7   1    8.85    2.60
 -13   7  -1   19.58    3.46
 -13   7  -1   17.65    3.28
  13  -7   1   18.45    3.13
  13  -7   1   17.50    3.20
 -14   7  -1    0.56    2.29
  14  -7   1    3.71    2.46
  14  -7   1    1.44    2.16
 -15   7  -1    4.70    2.70
  15  -7   1    1.46    2.14
  15  -7   1    1.49    2.45
 -16   7  -1    1.71    2.78
  16  -7   1    2.67    2.71
  11   6  -1    3.27    2.37
  11   6  -1   -0.76    2.50
  10   6  -1    2.51    2.14
  10   6  -1   -0.81    2.20
   9   6  -1    5.81    2.13
   9   6  -1    4.01    2.41
   8   6  -1    0.96    1.96
   7   6  -1   12.40    2.53
   6   6  -1   12.62    2.54
   5   6  -1    7.32    1.83
  -5  -6   1    5.98    1.83
   4   6  -1   17.56    2.37
  -4  -6   1   16.11    2.43
   3   6  -1   86.86    3.87
  -3  -6   1   90.83    3.18
  -3  -6   1   87.71    3.17
  -3  -6   1   90.74    3.98
   2   6  -1    6.69    1.46
  -2  -6   1    3.66    1.00
  -2  -6   1    4.72    1.10
  -2  -6   1    2.91    1.29
   1   6  -1  106.21    3.97
  -1  -6   1  115.07    3.76
  -1  -6   1  122.95    3.79
  -1  -6   1  118.63    4.19
  -1  -6   1  112.39    3.84
   0  -6   1  129.58    3.82
   0  -6   1  123.34    3.96
   0  -6   1  122.95    4.24
   0  -6   1  122.96    3.92
   1  -6   1   16.51    1.69
   1  -6   1   18.40    1.78
   1  -6   1   19.85    1.43
   2  -6   1  121.73    4.00
   2  -6   1  121.52    3.99
  -3   6  -1   30.90    2.02
   3  -6   1   33.48    2.03
   3  -6   1   35.19    2.15
   3  -6   1   29.42    2.07
  -4   6  -1   73.50    3.03
   4  -6   1   73.20    3.08
   4  -6   1   75.41    3.26
   4  -6   1   75.27    3.19
  -5   6  -1    3.03    1.12
   5  -6   1    2.54    1.15
   5  -6   1    1.39    0.92
   5  -6   1    3.88    1.20
  -6   6  -1   27.98    2.12
   6  -6   1   30.57    2.16
   6  -6   1   26.77    2.18
  -7   6  -1   63.15    3.45
  -7   6  -1   60.23    3.29
   7  -6   1   63.15    3.31
   7  -6   1   66.03    3.50
   7  -6   1   61.66    2.21
  -8   6  -1    4.66    1.51
  -8   6  -1    6.35    1.89
   8  -6   1    4.33    1.81
   8  -6   1    5.22    1.48
  -9   6  -1   34.11    3.25
  -9   6  -1   34.21    3.39
   9  -6   1   30.15    3.13
   9  -6   1   32.50    3.21
 -10   6  -1   22.75    3.01
 -10   6  -1   25.43    3.13
  10  -6   1   24.95    3.12
  10  -6   1   17.99    2.77
 -11   6  -1    2.08    2.05
 -11   6  -1    1.49    1.83
  11  -6   1    2.87    1.84
  11  -6   1    0.69    1.92
 -12   6  -1    9.74    2.69
 -12   6  -1    9.70    2.55
  12  -6   1    4.56    1.97
  12  -6   1    7.31    2.27
 -13   6  -1   25.51    3.61
  13  -6   1   23.74    3.40
  13  -6   1   22.41    3.69
 -14   6  -1    7.75    2.66
  14  -6   1   -0.96    1.91
  14  -6   1    5.52    2.72
 -15   6  -1    0.98    2.39
  15  -6   1    6.18    2.71
  15  -6   1    6.05    2.83
 -16   6  -1    0.58    2.66
  16  -6   1    1.84    2.78
  12   5  -1   -2.71    2.45
  12   5  -1    3.58    2.52
  11   5  -1    3.05    2.15
  11   5  -1    2.46    2.69
  10   5  -1    3.81    2.31
  10   5  -1    9.47    2.67
   9   5  -1    8.41    2.64
   9   5  -1    8.17    2.54
   8   5  -1    2.95    1.77
   7   5  -1   30.33    3.47
   6   5  -1    9.54    2.19
   5   5  -1    2.19    1.28
  -5  -5   1    4.52    1.59
   4   5  -1   16.90    2.11
  -4  -5   1   18.18    1.44
  -4  -5   1   19.03    2.28
  -4  -5   1   19.83    1.44
   3   5  -1   75.71    3.32
  -3  -5   1   77.73    2.68
  -3  -5   1   72.25    2.67
  -3  -5   1   73.06    3.33
   2   5  -1    2.50    1.03
  -2  -5   1    0.72    0.72
  -2  -5   1    1.03    0.71
  -2  -5   1    2.10    1.13
   1   5  -1  173.40    4.98
  -1  -5   1  174.21    4.63
  -1  -5   1  177.44    5.08
  -1  -5   1  174.50    4.65
   0  -5   1  156.62    4.40
   0  -5   1  162.57    4.66
   0  -5   1  161.67    4.40
   0  -5   1  164.44    4.31
   1  -5   1    1.20    0.75
   1  -5   1    0.94    0.64
   1  -5   1   -0.21    0.62
   1  -5   1    1.48    0.73
  -2   5  -1    9.96    1.31
   2  -5   1    7.29    1.19
   2  -5   1    8.98    1.30
   2  -5   1    7.03    1.14
  -3   5  -1   29.58    1.85
   3  -5   1   29.22    1.81
   3  -5   1   28.44    1.76
   3  -5   1   26.43    1.80
  -4   5  -1   13.02    1.46
   4  -5   1   11.67    1.49
   4  -5   1   11.13    1.42
   4  -5   1    8.88    1.41
  -5   5  -1   30.73    2.03
   5  -5   1   26.80    2.07
   5  -5   1   27.81    1.91
  -6   5  -1  135.04    4.52
   6  -5   1  137.10    4.60
   6  -5   1  145.14    4.82
  -7   5  -1   55.95    3.10
  -7   5  -1   57.31    3.04
   7  -5   1   55.60    2.26
   7  -5   1   59.33    3.31
   7  -5   1   55.82    3.09
  -8   5  -1    3.09    1.52
  -8   5  -1    0.18    1.12
   8  -5   1    1.35    0.90
   8  -5   1    0.86    1.32
   8  -5   1   -0.33    1.39
  -9   5  -1   25.93    2.96
  -9   5  -1   25.48    2.85
   9  -5   1   25.03    2.88
   9  -5   1   22.66    2.08
   9  -5   1   24.59    2.80
 -10   5  -1    4.71    2.05
 -10   5  -1    4.70    2.09
  10  -5   1    5.22    2.22
  10  -5   1    5.73    1.92
 -11   5  -1   -1.03    1.74
 -11   5  -1   -2.31    1.67
  11  -5   1    0.45    1.84
  11  -5   1   -0.47    1.51
 -12   5  -1   17.86    3.05
  12  -5   1   21.00    3.22
  12  -5   1   17.64    3.31
 -13   5  -1    1.32    2.04
  13  -5   1    6.47    2.50
  13  -5   1    3.04    2.12
 -14   5  -1    1.30    2.23
  14  -5   1    2.22    2.19
  14  -5   1    2.78    2.04
 -15   5  -1    1.09    2.20
  15  -5   1   -0.66    2.43
  15  -5   1    6.00    2.76
 -16   5  -1    4.97    2.78
  16  -5   1   -0.51    2.56
  12   4  -1   -0.86    1.91
  12   4  -1   -2.03    2.35
  11   4  -1    1.33    2.56
  11   4  -1    3.18    2.23
  10   4  -1   14.54    3.02
  10   4  -1   14.71    2.96
   9   4  -1    3.57    1.90
   9   4  -1    4.83    2.14
   8   4  -1   13.55    2.70
   7   4  -1   23.23    2.97
   6   4  -1    5.43    1.77
   5   4  -1   16.13    2.20
  -5  -4   1   12.89    2.07
  -5  -4   1   11.14    1.26
   4   4  -1  102.17    3.98
  -4  -4   1   99.33    3.96
  -4  -4   1   91.95    2.96
  -4  -4   1   99.28    2.91
   3   4  -1  126.92    4.16
  -3  -4   1  117.40    3.36
  -3  -4   1  122.14    3.35
  -3  -4   1  110.72    4.00
   2   4  -1    9.30    1.31
  -2  -4   1    8.28    1.26
  -2  -4   1   11.06    1.12
  -2  -4   1   10.07    1.07
   1   4  -1  415.40    8.94
  -1  -4   1  403.63    8.96
  -1  -4   1  409.67    8.65
  -1  -4   1  427.76    8.72
   0  -4   1    4.97    0.93
   0  -4   1    5.88    0.95
   0  -4   1    7.09    1.05
   0  -4   1    6.33    0.90
   1  -4   1   35.97    1.80
   1  -4   1   36.35    1.81
   1  -4   1   33.91    1.80
  -2   4  -1  207.40    4.96
   2  -4   1  191.64    4.88
   2  -4   1  201.64    5.02
   2  -4   1  205.56    5.11
  -3   4  -1   82.73    2.82
   3  -4   1   83.92    2.97
   3  -4   1   76.12    2.74
   3  -4   1   83.79    2.88
  -4   4  -1   55.90    2.44
   4  -4   1   58.91    2.49
   4  -4   1   54.85    2.43
   4  -4   1   57.60    2.40
  -5   4  -1   59.56    2.63
   5  -4   1   59.90    2.82
   5  -4   1   57.99    2.69
  -6   4  -1  211.95    5.99
  -6   4  -1  230.61    6.24
   6  -4   1  229.73    6.22
   6  -4   1  214.16    6.20
   6  -4   1  221.45    5.28
  -7   4  -1   13.34    1.88
  -7   4  -1   14.87    2.02
   7  -4   1   16.37    2.06
   7  -4   1   11.36    1.31
   7  -4   1   14.82    2.12
  -8   4  -1   35.92    2.67
  -8   4  -1   33.98    2.60
   8  -4   1   35.16    2.73
   8  -4   1   31.02    2.13
   8  -4   1   33.86    3.10
  -9   4  -1   55.36    3.57
  -9   4  -1   57.86    3.75
   9  -4   1   56.32    3.02
   9  -4   1   57.20    3.57
   9  -4   1   57.07    3.91
 -10   4  -1   12.22    2.47
 -10   4  -1   11.59    2.16
  10  -4   1    8.02    2.09
  10  -4   1    9.51    2.62
  10  -4   1   10.86    1.96
 -11   4  -1    0.13    1.71
  11  -4   1   -1.31    1.45
  11  -4   1    3.77    2.18
  11  -4   1    1.24    1.42
 -12   4  -1   13.13    2.71
  12  -4   1   12.42    2.74
  12  -4   1   11.31    2.56
 -13   4  -1    7.79    2.55
  13  -4   1    7.16    2.39
  13  -4   1    4.69    2.46
 -14   4  -1    0.69    2.09
  14  -4   1    0.22    2.02
  14  -4   1    1.20    2.44
 -15   4  -1    1.98    2.46
  15  -4   1    0.96    2.53
  13   3  -1    4.13    2.66
  13   3  -1    2.90    2.85
  12   3  -1    2.40    2.32
  12   3  -1    0.84    2.42
  11   3  -1    6.66    2.42
  11   3  -1    8.84    2.81
  10   3  -1    6.26    2.24
  10   3  -1    6.07    2.44
   9   3  -1    0.69    1.56
   9   3  -1    2.76    1.96
   8   3  -1   29.17    3.45
   7   3  -1   56.58    3.57
   6   3  -1    7.16    1.74
   5   3  -1   30.92    2.42
  -5  -3   1   38.68    1.66
  -5  -3   1   34.93    1.76
   4   3  -1   94.19    3.62
  -4  -3   1   92.46    3.64
  -4  -3   1   96.90    2.88
  -4  -3   1   97.63    2.76
   3   3  -1    1.91    0.95
  -3  -3   1    1.83    0.60
  -3  -3   1    1.17    0.93
  -3  -3   1    1.16    0.62
   2   3  -1   15.25    1.46
  -2  -3   1   14.02    1.02
  -2  -3   1   15.39    1.43
  -2  -3   1   14.98    1.06
   1   3  -1  494.13    9.98
  -1  -3   1  496.20    9.86
  -1  -3   1  489.09    9.81
  -1  -3   1  504.72   10.08
   0  -3   1  128.51    3.34
   0  -3   1  124.31    3.26
   0  -3   1  123.97    3.27
   0  -3   1  128.88    3.25
   1  -3   1   37.97    1.63
   1  -3   1   36.15    1.56
   1  -3   1   34.42    1.54
  -2   3  -1   60.59    2.10
   2  -3   1   60.20    2.12
   2  -3   1   57.07    2.04
   2  -3   1   60.09    2.07
  -3   3  -1  172.49    4.35
   3  -3   1  180.06    4.45
   3  -3   1  174.12    4.44
   3  -3   1  181.56    4.49
  -4   3  -1    7.94    1.23
   4  -3   1    5.50    1.02
   4  -3   1    6.50    1.14
  -5   3  -1  451.85    9.81
  -5   3  -1  430.20    9.71
   5  -3   1  456.40    9.96
   5  -3   1  454.86   10.05
   5  -3   1  453.82    9.32
  -6   3  -1   42.86    2.32
  -6   3  -1   42.41    2.52
   6  -3   1   39.09    2.47
   6  -3   1   45.87    2.08
   6  -3   1   44.67    2.52
  -7   3  -1    8.72    1.54
  -7   3  -1    6.48    1.50
   7  -3   1    4.87    1.11
   7  -3   1    7.30    1.60
   7  -3   1    9.55    1.68
  -8   3  -1   14.77    2.16
  -8   3  -1   15.52    1.99
   8  -3   1   14.93    2.21
   8  -3   1   12.58    2.11
   8  -3   1   12.56    1.74
  -9   3  -1   38.08    3.47
  -9   3  -1   37.33    2.85
   9  -3   1   40.77    3.16
   9  -3   1   40.99    2.87
   9  -3   1   42.34    3.86
 -10   3  -1   11.80    2.12
 -10   3  -1    7.17    2.15
  10  -3   1    5.30    2.05
  10  -3   1    7.91    2.27
  10  -3   1    7.96    1.82
 -11   3  -1    9.98    2.39
  11  -3   1   10.35    2.51
  11  -3   1   12.85    2.57
  11  -3   1   14.68    2.39
 -12   3  -1    3.15    2.11
  12  -3   1    5.22    2.01
  12  -3   1    1.32    1.92
  12  -3   1    3.36    2.36
 -13   3  -1    0.00    1.83
  13  -3   1    0.19    2.06
  13  -3   1   -0.71    2.25
 -14   3  -1    0.98    1.92
  14  -3   1    1.56    2.45
  14  -3   1    2.82    2.25
 -15   3  -1    2.98    2.55
  15  -3   1    6.11    3.21
  13   2  -1   -0.70    2.29
  13   2  -1   -1.29    2.44
  12   2  -1   -1.00    2.15
  12   2  -1   -1.53    1.80
  11   2  -1    8.64    2.54
  11   2  -1    5.89    2.43
  11   2  -1   12.11    2.82
  10   2  -1    7.54    2.34
  10   2  -1    9.20    2.54
   9   2  -1   -0.22    1.80
   9   2  -1   -2.80    1.30
   8   2  -1   33.17    3.41
   8   2  -1   26.78    3.25
   7   2  -1   54.75    3.55
   6   2  -1    2.95    1.29
  -6  -2   1    1.23    0.67
  -6  -2   1    0.29    0.76
   5   2  -1  106.33    3.99
  -5  -2   1  107.50    3.00
  -5  -2   1  108.51    3.23
   4   2  -1  115.80    3.84
  -4  -2   1  116.67    3.04
  -4  -2   1  111.54    3.16
   3   2  -1   97.65    3.17
  -3  -2   1   97.40    3.18
  -3  -2   1   96.97    2.67
  -3  -2   1   91.91    2.54
   2   2  -1   14.04    1.27
  -2  -2   1   14.41    1.27
  -2  -2   1   11.87    0.98
   1   2  -1  196.97    4.36
  -1  -2   1  191.76    4.21
  -1  -2   1  196.59    4.40
   0  -2   1   12.15    0.84
   0  -2   1   11.53    0.81
   1  -2   1  316.15    6.40
   2  -2   1  192.84    4.33
   2  -2   1  195.40    4.35
  -3   2  -1  420.81    8.48
   3  -2   1  417.65    8.43
   3  -2   1  409.04    8.59
  -4   2  -1    8.06    1.10
  -4   2  -1    8.44    1.17
   4  -2   1    8.27    1.24
   4  -2   1    7.03    1.11
  -5   2  -1  427.19    9.03
  -5   2  -1  417.70    9.28
   5  -2   1  410.22    9.46
   5  -2   1  421.34    9.41
  -6   2  -1  204.67    5.41
  -6   2  -1  209.62    5.92
   6  -2   1  212.91    6.10
   6  -2   1  203.26    5.83
  -7   2  -1    1.88    1.24
  -7   2  -1    0.60    0.97
   7  -2   1    0.60    0.88
   7  -2   1    2.55    1.47
   7  -2   1    0.22    1.17
  -8   2  -1    8.60    1.61
  -8   2  -1   11.40    2.04
   8  -2   1   10.73    1.88
   8  -2   1   10.04    2.02
   8  -2   1   12.71    1.88
  -9   2  -1   79.38    3.59
  -9   2  -1   85.42    4.40
   9  -2   1   81.74    4.45
   9  -2   1   84.21    4.07
   9  -2   1   83.74    4.34
 -10   2  -1    4.90    1.99
  10  -2   1    9.43    2.37
  10  -2   1    8.41    2.32
  10  -2   1   10.36    2.15
 -11   2  -1    6.42    2.27
  11  -2   1    7.25    1.96
  11  -2   1    9.31    2.36
  11  -2   1   10.69    2.48
 -12   2  -1    9.15    2.42
  12  -2   1    7.79    2.46
  12  -2   1    4.57    2.50
  12  -2   1    9.07    2.40
 -13   2  -1    1.50    1.99
  13  -2   1    0.29    1.86
  13  -2   1    1.77    2.58
  13  -2   1    0.73    2.11
  14  -2   1   -1.72    2.41
  15  -2   1    0.57    2.72
  14   1  -1    1.66    2.64
  14   1  -1   -0.65    2.22
  13   1  -1    1.70    2.24
  13   1  -1    1.29    2.49
  12   1  -1    2.96    2.48
  12   1  -1    6.22    2.50
  11   1  -1   10.33    2.53
  11   1  -1    8.02    2.48
  11   1  -1    9.78    2.53
  10   1  -1   12.27    2.67
  10   1  -1   13.33    2.57
  10   1  -1   17.76    2.74
   9   1  -1   12.89    2.38
   9   1  -1   14.36    2.72
   8   1  -1   55.09    3.81
   8   1  -1   52.47    3.61
   7   1  -1   77.09    3.87
  -7  -1   1   89.07    3.18
   6   1  -1   10.46    1.80
  -6  -1   1   13.25    1.41
   5   1  -1    2.46    1.04
  -5  -1   1    2.33    0.81
   4   1  -1   17.40    1.71
  -4  -1   1   14.64    1.14
   3   1  -1    6.72    1.02
  -3  -1   1    5.36    0.79
   2   1  -1   93.39    2.63
  -2  -1   1   98.15    2.46
  -2  -1   1   97.22    2.64
  -1  -1   1  931.92   17.03
   2  -1   1  513.19    9.86
  -3   1  -1    2.51    0.75
  -3   1  -1    1.86    0.90
   3  -1   1    5.00    1.03
   3  -1   1    2.60    0.96
  -4   1  -1    2.11    0.97
  -4   1  -1    1.56    0.73
   4  -1   1    1.30    0.87
   4  -1   1    2.15    0.85
  -5   1  -1   70.57    2.48
  -5   1  -1   73.80    2.94
   5  -1   1   70.88    3.10
   5  -1   1   75.27    2.98
  -6   1  -1   60.76    2.96
  -6   1  -1   63.97    2.47
   6  -1   1   61.71    2.98
   6  -1   1   56.46    3.08
  -7   1  -1   16.60    1.63
  -7   1  -1   14.84    2.03
   7  -1   1   15.39    2.05
   7  -1   1   16.75    2.25
  -8   1  -1   32.00    2.99
  -8   1  -1   39.08    2.37
   8  -1   1   37.28    2.98
   8  -1   1   34.84    3.17
  -9   1  -1   32.23    3.21
   9  -1   1   23.99    3.20
   9  -1   1   31.01    3.24
   9  -1   1   29.75    3.11
 -10   1  -1    2.39    1.43
  10  -1   1    1.29    2.05
  10  -1   1    2.61    1.83
  10  -1   1   -0.40    1.44
 -11   1  -1   14.61    2.65
  11  -1   1   17.34    2.77
  11  -1   1   11.54    2.65
  11  -1   1   17.13    3.03
  12  -1   1   11.41    3.07
  12  -1   1    8.25    2.73
  12  -1   1   10.67    2.69
  13  -1   1   -1.64    2.09
  13  -1   1    1.77    2.15
  13  -1   1    3.77    2.27
  14  -1   1   -0.63    2.46
  14  -1   1    2.84    2.27
  15  -1   1   -1.98    2.64
  14   0  -1    7.93    2.81
  14   0  -1    0.46    2.60
  13   0  -1   -1.06    2.19
  13   0  -1    0.20    2.01
  12   0  -1    4.11    2.46
  12   0  -1    3.36    2.19
  11   0  -1    9.30    2.38
  11   0  -1   11.04    2.72
  11   0  -1    2.69    1.83
  10   0  -1    1.50    1.74
  10   0  -1    0.00    1.43
  10   0  -1   -1.15    1.41
   9   0  -1    0.64    1.53
   9   0  -1    1.05    1.54
   9   0  -1    2.21    1.89
  -9   0   1    1.35    1.53
   8   0  -1   67.29    3.66
   8   0  -1   66.40    3.53
   8   0  -1   67.30    3.97
  -8   0   1   64.60    3.02
  -8   0   1   69.57    3.56
   7   0  -1   62.14    3.34
   7   0  -1   60.46    3.25
  -7   0   1   69.29    2.84
  -7   0   1   66.62    3.24
   6   0  -1    0.37    0.90
   6   0  -1    1.33    1.18
  -6   0   1    0.56    0.80
  -6   0   1   -0.45    0.82
   5   0  -1   35.67    2.21
   5   0  -1   30.87    2.05
  -5   0   1   32.58    1.74
  -5   0   1   32.11    1.93
   4   0  -1  244.52    5.98
  -4   0   1  248.04    5.61
  -4   0   1  246.18    5.72
   3   0  -1  155.59    4.03
   3   0  -1  155.30    3.98
  -3   0   1  152.98    3.72
  -2   0   1   79.19    2.12
   2   0   1  450.57    8.87
  -3   0  -1  344.65    6.70
  -3   0  -1  338.28    7.22
   3   0   1  339.06    7.42
  -4   0  -1    1.47    0.62
  -4   0  -1    1.53    0.77
   4   0   1    0.73    0.83
  -5   0  -1  132.98    3.46
  -5   0  -1  127.21    4.16
   5   0   1  133.62    4.43
  -6   0  -1   17.68    1.33
  -6   0  -1   14.68    1.85
   6   0   1   14.23    1.88
  -7   0  -1   34.38    2.47
  -7   0  -1   36.32    1.92
   7   0   1   32.93    2.96
  -8   0  -1   34.57    3.11
   8   0   1   34.52    3.43
  -9   0  -1    3.74    1.85
   9   0   1    4.43    2.01
   9   0   1    3.75    2.15
  10   0   1    5.17    1.75
  10   0   1    6.36    2.27
  10   0   1    3.89    2.11
  11   0   1   10.36    2.58
  11   0   1    9.81    2.53
  11   0   1   17.02    2.85
  12   0   1    4.96    2.31
  12   0   1    7.70    2.53
  12   0   1    8.84    2.64
  13   0   1    1.96    2.54
  13   0   1    2.66    2.41
  13   0   1    3.72    2.32
  14   0   1   -0.03    2.62
  14   0   1   -0.82    2.31
  15  -1  -1   -1.62    2.26
  15  -1  -1    0.84    2.63
  14  -1  -1   -1.33    1.95
  14  -1  -1    6.15    2.98
  13  -1  -1    4.46    2.28
  13  -1  -1   -1.88    1.70
  12  -1  -1    6.72    2.28
  12  -1  -1    6.07    2.57
  12  -1  -1    5.62    2.27
 -12   1   1    6.03    2.14
  11  -1  -1   12.46    2.83
  11  -1  -1    9.44    2.31
  11  -1  -1   14.43    2.75
 -11   1   1   10.86    2.35
  10  -1  -1    0.18    1.58
  10  -1  -1   -0.91    1.41
  10  -1  -1    1.02    1.94
 -10   1   1    4.87    1.90
   9  -1  -1    0.93    1.48
   9  -1  -1    1.78    1.47
   9  -1  -1    1.24    1.82
  -9   1   1    1.69    1.46
  -9   1   1    1.91    1.28
   8  -1  -1   47.08    3.03
   8  -1  -1   49.46    3.07
   8  -1  -1   48.89    3.21
  -8   1   1   49.93    2.73
  -8   1   1   49.67    3.05
   7  -1  -1   42.48    2.89
   7  -1  -1   45.48    2.64
   7  -1  -1   45.75    2.71
  -7   1   1   44.34    2.44
  -7   1   1   41.21    2.60
   6  -1  -1   11.09    1.70
   6  -1  -1    8.99    1.42
   6  -1  -1   11.77    1.53
  -6   1   1   10.86    1.51
  -6   1   1   12.87    1.49
   5  -1  -1   84.79    3.00
   5  -1  -1   82.45    3.20
   5  -1  -1   88.75    3.14
  -5   1   1   86.12    3.07
  -5   1   1   82.16    2.89
   4  -1  -1    5.24    0.97
   4  -1  -1    5.05    0.92
   4  -1  -1    3.54    0.95
  -4   1   1    5.47    1.00
  -4   1   1    4.95    1.05
   3  -1  -1    1.49    0.81
  -3   1   1    1.82    0.80
  -2   1   1  589.18   11.29
  -1   1   1  157.10    3.34
  -1  -1  -1  130.39    3.09
   1   1   1  125.62    3.04
  -2  -1  -1   66.98    2.37
   2   1   1   78.98    2.49
  -3  -1  -1   13.52    0.79
   3   1   1   14.67    1.47
  -4  -1  -1   76.45    2.06
   4   1   1   67.73    2.90
  -5  -1  -1   78.55    2.35
   5   1   1   79.51    3.46
  -6  -1  -1    6.76    0.97
   6   1   1    7.38    1.75
   7   1   1   36.85    3.29
   8   1   1   27.44    3.08
   9   1   1   13.80    2.69
  10   1   1   -0.05    1.88
  10   1   1    3.19    1.72
  11   1   1   14.32    3.23
  11   1   1   12.76    2.81
  11   1   1   14.52    2.86
  12   1   1    3.38    2.12
  12   1   1   -2.08    1.85
  12   1   1   -1.90    2.13
  13   1   1   -5.88    1.77
  13   1   1   -1.47    1.96
  14   1   1    2.11    2.73
  14   1   1   -1.48    2.40
  15  -2  -1   10.20    3.45
  14  -2  -1    5.08    2.51
  14  -2  -1    7.62    2.90
 -14   2   1    0.15    1.88
  13  -2  -1    0.83    2.34
  13  -2  -1    1.47    1.87
 -13   2   1    1.20    1.86
  12  -2  -1   11.53    2.48
  12  -2  -1    9.73    2.35
  12  -2  -1    7.67    2.63
 -12   2   1   12.66    2.63
  11  -2  -1    7.15    2.21
  11  -2  -1    7.26    2.22
  11  -2  -1    5.81    1.94
 -11   2   1    7.55    2.07
  10  -2  -1   14.69    2.53
  10  -2  -1   16.79    2.85
  10  -2  -1   12.11    2.23
 -10   2   1   11.19    2.19
 -10   2   1   16.51    2.36
   9  -2  -1    8.28    2.26
   9  -2  -1   11.28    1.97
   9  -2  -1   10.04    2.00
  -9   2   1   11.81    2.18
  -9   2   1   15.69    2.14
   8  -2  -1   14.78    1.91
   8  -2  -1   12.03    1.93
   8  -2  -1   11.09    2.14
  -8   2   1   14.76    1.93
  -8   2   1   14.55    2.03
   7  -2  -1    3.29    1.18
   7  -2  -1    2.46    1.23
   7  -2  -1    2.16    1.01
  -7   2   1    5.48    1.37
  -7   2   1    3.65    1.27
   6  -2  -1  277.86    6.92
   6  -2  -1  278.10    7.21
   6  -2  -1  281.53    6.95
  -6   2   1  269.49    6.83
  -6   2   1  287.68    7.00
   5  -2  -1  249.08    5.97
   5  -2  -1  253.77    6.28
   5  -2  -1  247.01    5.94
  -5   2   1  242.61    6.04
  -5   2   1  242.03    5.95
  -5   2   1  233.73    5.59
   4  -2  -1   63.12    2.33
   4  -2  -1   62.78    2.17
   4  -2  -1   61.46    2.43
  -4   2   1   65.97    2.51
  -4   2   1   62.24    2.39
   3  -2  -1  190.47    4.54
  -3   2   1  185.53    4.60
   2  -2  -1  154.30    3.60
  -2   2   1  152.58    3.70
   1  -2  -1  396.90    7.76
   0  -2  -1   11.05    0.95
  -1  -2  -1  255.57    5.77
   1   2   1  264.78    5.74
  -2  -2  -1   30.59    1.73
   2   2   1   30.69    1.68
  -3  -2  -1    6.74    1.31
  -3  -2  -1    7.21    0.61
   3   2   1    7.99    1.31
  -4  -2  -1  100.82    2.48
   4   2   1   99.48    3.68
  -5  -2  -1   47.58    1.65
   5   2   1   46.82    2.71
   6   2   1   -1.52    1.18
   7   2   1   11.61    2.35
   8   2   1   10.49    2.46
   9   2   1    3.24    2.20
  10   2   1    4.20    2.27
  11   2   1   14.60    2.99
  11   2   1   13.28    3.01
  12   2   1    1.42    2.26
  12   2   1   -2.07    2.15
  12   2   1    0.58    1.96
  13   2   1    2.15    2.62
  13   2   1    0.22    1.82
  15  -3  -1    3.97    3.00
  14  -3  -1    2.43    2.53
 -14   3   1    2.30    2.12
  13  -3  -1    2.22    2.04
  13  -3  -1    5.17    2.27
  13  -3  -1    0.18    2.16
 -13   3   1    4.90    2.29
  12  -3  -1   22.86    3.02
  12  -3  -1   19.74    3.03
  12  -3  -1   20.25    3.46
 -12   3   1   21.79    3.19
  11  -3  -1   11.05    2.25
  11  -3  -1    9.31    2.46
  11  -3  -1    9.69    2.17
 -11   3   1   12.80    2.51
  10  -3  -1    2.24    1.77
  10  -3  -1    3.14    1.51
  10  -3  -1    5.45    1.98
 -10   3   1    0.35    1.59
 -10   3   1    3.82    1.68
   9  -3  -1   44.77    2.99
   9  -3  -1   50.35    3.66
   9  -3  -1   43.22    3.05
  -9   3   1   47.02    3.30
  -9   3   1   43.96    3.02
   8  -3  -1   32.52    3.00
   8  -3  -1   34.60    2.50
   8  -3  -1   32.05    2.34
  -8   3   1   29.64    2.45
  -8   3   1   34.50    2.95
   7  -3  -1    2.89    1.39
   7  -3  -1    1.09    1.03
   7  -3  -1    2.96    1.01
  -7   3   1    3.16    1.24
  -7   3   1    4.08    1.35
   6  -3  -1   34.05    2.33
   6  -3  -1   37.40    1.99
   6  -3  -1   33.69    2.10
  -6   3   1   37.88    2.33
  -6   3   1   33.45    1.77
  -6   3   1   35.91    2.22
   5  -3  -1   46.25    2.20
   5  -3  -1   45.55    1.96
   5  -3  -1   49.36    2.46
  -5   3   1   48.34    2.27
  -5   3   1   44.38    2.27
   4  -3  -1   -0.06    0.69
   4  -3  -1   -0.68    0.65
  -4   3   1    0.36    0.81
  -4   3   1    1.03    0.78
   3  -3  -1    7.75    1.11
   3  -3  -1    6.88    1.02
  -3   3   1    6.01    0.93
  -3   3   1    6.34    1.14
   2  -3  -1   11.22    1.18
   2  -3  -1    9.13    1.05
  -2   3   1    9.17    1.00
   1  -3  -1   66.84    2.19
   1  -3  -1   60.10    2.14
   0  -3  -1  288.74    6.39
   0  -3  -1  282.76    6.02
  -1  -3  -1   97.89    2.59
  -1  -3  -1  102.35    3.18
   1   3   1   99.23    3.15
  -2  -3  -1   55.91    2.47
  -2  -3  -1   55.88    1.66
   2   3   1   58.62    2.47
  -3  -3  -1   16.69    1.78
  -3  -3  -1   15.55    0.88
   3   3   1   15.61    1.67
  -4  -3  -1   33.68    1.29
  -4  -3  -1   36.38    2.39
   4   3   1   33.26    2.34
   5   3   1   12.40    1.91
   6   3   1   -1.70    1.34
   7   3   1   18.91    2.80
   8   3   1   10.82    2.34
   9   3   1    9.61    2.51
  10   3   1    0.90    2.17
  11   3   1   10.62    2.89
  11   3   1    6.65    2.76
  12   3   1    1.81    1.84
  12   3   1    2.05    2.67
  13   3   1   -0.50    2.15
  13   3   1    1.04    2.11
  16  -4  -1   -1.02    2.59
  15  -4  -1    5.69    2.62
 -15   4   1    5.43    2.69
  14  -4  -1    2.40    2.47
 -14   4   1   -1.23    2.03
  13  -4  -1    0.99    1.85
  13  -4  -1    2.60    2.18
 -13   4   1    3.22    2.17
  12  -4  -1   25.41    3.33
  12  -4  -1   20.68    3.31
 -12   4   1   34.18    3.70
  11  -4  -1   23.27    3.34
  11  -4  -1   24.58    2.89
  11  -4  -1   20.51    2.90
 -11   4   1   22.08    2.95
 -11   4   1   28.13    3.34
  10  -4  -1   10.82    1.99
  10  -4  -1    9.29    2.12
  10  -4  -1   11.59    2.49
 -10   4   1    8.56    2.12
 -10   4   1   10.57    2.31
   9  -4  -1   24.02    2.62
   9  -4  -1   29.36    2.41
   9  -4  -1   23.72    2.92
  -9   4   1   20.88    2.59
  -9   4   1   23.41    2.72
   8  -4  -1   40.09    2.35
   8  -4  -1   41.03    2.88
   8  -4  -1   37.34    2.62
  -8   4   1   41.96    2.82
  -8   4   1   41.25    2.92
   7  -4  -1    1.40    1.27
   7  -4  -1    1.26    1.04
   7  -4  -1    4.38    0.99
  -7   4   1    2.41    1.19
  -7   4   1    2.98    1.39
   6  -4  -1   64.56    2.83
   6  -4  -1   72.97    2.60
   6  -4  -1   71.97    3.21
  -6   4   1   73.67    3.26
  -6   4   1   70.84    3.05
   5  -4  -1  218.30    5.00
   5  -4  -1  206.82    5.51
   5  -4  -1  200.49    5.58
  -5   4   1  204.02    5.40
  -5   4   1  219.93    5.85
   4  -4  -1    1.50    0.80
   4  -4  -1    1.90    0.82
  -4   4   1    1.77    0.75
  -4   4   1    2.00    1.15
   3  -4  -1  121.88    3.60
   3  -4  -1  118.80    3.56
  -3   4   1  120.16    3.50
   2  -4  -1   90.50    2.95
   1  -4  -1   10.84    1.18
   1  -4  -1    9.70    1.19
   1  -4  -1    9.82    1.13
   0  -4  -1   21.31    1.36
   0  -4  -1   17.07    1.59
   0  -4  -1   16.71    1.07
  -1  -4  -1  284.34    7.04
  -1  -4  -1  302.53    6.39
   1   4   1  292.96    7.02
  -2  -4  -1   76.97    3.17
  -2  -4  -1   81.73    2.35
  -2  -4  -1   86.90    2.43
   2   4   1   75.64    3.11
  -3  -4  -1    0.52    0.93
  -3  -4  -1    1.25    0.55
  -3  -4  -1    0.54    0.55
   3   4   1    0.79    0.86
  -4  -4  -1   72.98    3.49
  -4  -4  -1   75.32    2.18
   4   4   1   69.27    3.50
  -5  -4  -1   21.11    2.57
   5   4   1   16.54    2.35
   6   4   1    1.79    1.72
   7   4   1    1.65    1.52
   8   4   1   16.92    2.92
   9   4   1    2.59    1.92
  10   4   1    6.80    2.53
  11   4   1    6.01    2.64
  11   4   1    9.03    3.07
  12   4   1   -4.86    2.08
  12   4   1   -1.96    1.93
  16  -5  -1   -0.55    2.52
  15  -5  -1    6.34    2.65
 -15   5   1    6.73    2.83
  14  -5  -1    0.18    2.34
 -14   5   1   -4.58    1.77
  13  -5  -1    4.71    2.13
  13  -5  -1    3.78    2.46
 -13   5   1    8.20    2.67
  12  -5  -1   19.64    2.87
  12  -5  -1   22.66    3.33
 -12   5   1   13.31    2.62
 -12   5   1   10.72    2.51
  11  -5  -1    3.72    1.76
  11  -5  -1    3.61    2.18
 -11   5   1    4.45    2.01
 -11   5   1    0.43    1.71
  10  -5  -1    4.59    1.45
  10  -5  -1    4.33    2.09
  10  -5  -1    0.59    1.56
 -10   5   1    2.64    1.85
 -10   5   1    5.57    1.99
   9  -5  -1   40.60    3.57
   9  -5  -1   40.46    2.95
   9  -5  -1   39.62    2.54
  -9   5   1   36.23    3.27
  -9   5   1   41.24    3.31
   8  -5  -1   42.50    2.80
   8  -5  -1   41.42    3.04
   8  -5  -1   44.67    2.35
  -8   5   1   39.34    2.89
  -8   5   1   44.76    3.15
   7  -5  -1    5.08    1.30
   7  -5  -1    5.04    1.38
   7  -5  -1    4.42    1.03
  -7   5   1    4.33    1.40
  -7   5   1    6.05    1.67
   6  -5  -1  222.69    5.34
   6  -5  -1  218.69    6.24
   6  -5  -1  224.81    6.13
  -6   5   1  221.18    6.05
  -6   5   1  220.22    6.40
   5  -5  -1   63.97    2.83
   5  -5  -1   65.16    2.82
  -5   5   1   64.94    2.80
  -5   5   1   59.27    2.91
   4  -5  -1    0.45    0.69
   4  -5  -1   -0.73    0.79
  -4   5   1    0.23    0.77
   3  -5  -1   32.16    2.00
   3  -5  -1   33.95    2.02
  -3   5   1   33.79    1.97
   2  -5  -1  104.63    3.19
   2  -5  -1   98.26    3.41
   2  -5  -1  106.62    3.50
   1  -5  -1   35.35    2.01
   1  -5  -1   34.15    1.92
   1  -5  -1   36.62    1.42
   0  -5  -1  138.65    4.31
   0  -5  -1  135.75    3.84
   0  -5  -1  135.41    3.56
   0   5   1  131.25    4.20
  -1  -5  -1  140.85    3.88
  -1  -5  -1  140.84    4.61
   1   5   1  141.49    4.53
  -2  -5  -1   37.65    2.51
  -2  -5  -1   40.99    1.83
   2   5   1   40.19    2.53
  -3  -5  -1   21.87    1.37
  -3  -5  -1   20.54    1.33
  -3  -5  -1   21.19    2.34
   3   5   1   18.65    2.20
  -4  -5  -1   92.64    4.36
   4   5   1   94.63    4.29
  -5  -5  -1    7.96    2.14
   5   5   1    9.72    2.07
   6   5   1    1.78    1.81
   7   5   1   29.10    3.53
   8   5   1   12.45    2.77
   9   5   1    0.90    2.03
  10   5   1    4.62    2.52
  11   5   1    5.18    2.79
  11   5   1    3.09    2.29
  16  -6  -1    1.90    2.78
 -16   6   1    5.40    2.84
  15  -6  -1    2.71    2.22
 -15   6   1    3.56    2.48
  14  -6  -1    1.47    2.28
  14  -6  -1    1.63    2.00
 -14   6   1    3.86    2.27
  13  -6  -1   12.95    2.84
  13  -6  -1    9.56    2.51
 -13   6   1    9.57    2.86
 -13   6   1   13.86    2.87
  12  -6  -1   51.60    3.77
  12  -6  -1   42.32    4.23
 -12   6   1   46.19    4.36
 -12   6   1   43.43    4.21
  11  -6  -1    3.26    2.08
  11  -6  -1    6.90    2.05
 -11   6   1    3.80    1.97
 -11   6   1    3.79    2.14
  10  -6  -1   13.72    2.66
  10  -6  -1   18.65    2.60
 -10   6   1   16.57    2.58
 -10   6   1   18.86    3.00
   9  -6  -1   37.68    3.47
   9  -6  -1   32.27    3.08
  -9   6   1   34.94    3.49
  -9   6   1   35.99    3.33
   8  -6  -1   19.13    2.34
   8  -6  -1   23.63    2.44
   8  -6  -1   22.43    1.83
  -8   6   1   23.57    2.53
  -8   6   1   20.41    2.59
   7  -6  -1   13.89    1.88
   7  -6  -1   18.16    1.58
   7  -6  -1   14.90    1.99
  -7   6   1   14.86    1.88
  -7   6   1   16.48    2.17
   6  -6  -1  187.91    4.67
   6  -6  -1  193.02    5.86
   6  -6  -1  179.68    5.55
  -6   6   1  185.51    5.54
  -6   6   1  189.48    5.92
   5  -6  -1   59.02    2.29
   5  -6  -1   55.17    2.79
   5  -6  -1   58.30    2.91
  -5   6   1   55.67    2.70
  -5   6   1   54.64    2.90
   4  -6  -1  116.34    3.31
   4  -6  -1  104.52    3.85
   4  -6  -1  110.85    3.99
  -4   6   1  114.51    3.95
   3  -6  -1  171.46    4.47
   3  -6  -1  159.40    4.95
  -3   6   1  173.82    5.06
   2  -6  -1    7.38    1.30
   2  -6  -1    6.95    1.35
   1  -6  -1   31.46    1.99
   1  -6  -1   32.64    2.12
   1  -6  -1   30.08    1.43
   0  -6  -1  100.37    3.90
   0  -6  -1   98.18    3.05
   0  -6  -1  102.01    3.40
   0   6   1   98.22    3.79
  -1  -6  -1  130.24    4.72
  -1  -6  -1  125.81    3.87
   1   6   1  137.56    4.70
  -2  -6  -1   22.06    2.45
  -2  -6  -1   22.45    1.62
   2   6   1   22.05    2.34
  -3  -6  -1    4.75    1.52
   3   6   1    5.44    1.49
  -4  -6  -1   32.93    3.20
   4   6   1   33.01    3.13
  -5  -6  -1    6.01    1.85
   5   6   1    1.89    1.46
  -6  -6  -1   37.80    3.67
   6   6   1   36.07    3.62
   7   6   1   20.05    2.93
   8   6   1    4.95    2.28
   9   6   1   -3.20    1.82
  10   6   1    8.03    2.96
  11   6   1   -6.41    2.00
  11   6   1    0.82    2.31
  16  -7  -1    2.60    2.67
 -16   7   1    6.34    2.98
  15  -7  -1    3.23    2.40
 -15   7   1    0.06    2.17
  14  -7  -1    2.34    2.28
  14  -7  -1   -0.17    1.82
 -14   7   1    0.84    2.18
  13  -7  -1    5.62    2.23
  13  -7  -1    2.67    1.89
 -13   7   1    0.43    2.08
 -13   7   1    5.37    2.35
  12  -7  -1    5.20    1.95
  12  -7  -1    5.01    2.11
 -12   7   1    3.60    2.21
 -12   7   1    6.04    2.31
  11  -7  -1   -2.52    1.26
  11  -7  -1    1.05    1.65
 -11   7   1   -0.09    1.76
 -11   7   1    2.14    2.06
  10  -7  -1   68.14    3.99
  10  -7  -1   63.46    4.25
 -10   7   1   66.12    4.20
 -10   7   1   61.92    4.12
   9  -7  -1   12.88    2.19
   9  -7  -1   11.11    2.11
  -9   7   1   12.93    2.27
  -9   7   1   12.20    2.57
   8  -7  -1    0.21    1.36
   8  -7  -1    1.00    1.30
  -8   7   1    2.08    1.56
  -8   7   1    0.99    1.37
   7  -7  -1   40.45    2.82
   7  -7  -1   42.90    2.11
   7  -7  -1   39.28    2.94
  -7   7   1   44.48    2.92
  -7   7   1   44.47    3.23
   6  -7  -1   73.98    3.60
   6  -7  -1   72.80    2.65
   6  -7  -1   74.33    3.43
  -6   7   1   71.77    3.38
  -6   7   1   67.88    3.73
   5  -7  -1   47.65    2.72
   5  -7  -1   51.28    2.16
   5  -7  -1   49.38    2.78
  -5   7   1   48.00    2.75
   4  -7  -1  125.12    4.46
   4  -7  -1  126.57    4.53
   4  -7  -1  125.93    3.69
  -4   7   1  122.13    4.38
   3  -7  -1  215.25    5.58
   3  -7  -1  206.16    6.11
   2  -7  -1    1.99    0.99
   2  -7  -1    1.03    0.89
   1  -7  -1   17.41    2.05
   1  -7  -1   19.33    1.90
   1  -7  -1   17.77    1.30
   0  -7  -1   21.74    1.98
   0  -7  -1   23.24    2.47
   0  -7  -1   23.33    1.60
   0   7   1   27.65    2.57
  -1  -7  -1   35.87    3.16
  -1  -7  -1   42.99    2.26
  -1  -7  -1   37.87    2.26
   1   7   1   43.44    2.87
  -2  -7  -1    2.35    1.40
  -2  -7  -1    4.03    1.20
   2   7   1    1.09    1.38
  -3  -7  -1   32.65    3.27
   3   7   1   32.83    3.28
  -4  -7  -1   10.83    2.18
   4   7   1   16.71    2.63
  -5  -7  -1    1.60    1.53
   5   7   1    0.27    1.34
  -6  -7  -1    6.61    2.33
   6   7   1    7.96    2.36
   7   7   1   13.27    2.89
   8   7   1   -0.54    1.69
   9   7   1    3.45    2.17
  10   7   1   -2.36    2.10
  16  -8  -1    2.29    2.49
 -16   8   1    5.27    2.74
  15  -8  -1    4.93    2.56
 -15   8   1    4.13    2.67
  14  -8  -1    2.91    2.05
  14  -8  -1    0.20    2.06
 -14   8   1    3.16    2.46
 -14   8   1    0.18    2.22
  13  -8  -1   13.80    2.77
  13  -8  -1   18.04    3.00
 -13   8   1   20.98    3.27
 -13   8   1   15.85    3.12
  12  -8  -1   10.47    2.44
  12  -8  -1   16.89    3.11
 -12   8   1   11.72    2.75
 -12   8   1   15.43    3.08
  11  -8  -1    3.47    1.92
  11  -8  -1    4.69    1.83
 -11   8   1    5.46    2.36
 -11   8   1    5.27    2.06
  10  -8  -1   30.59    3.22
  10  -8  -1   30.60    3.48
 -10   8   1   42.69    3.82
 -10   8   1   38.57    4.06
   9  -8  -1    1.68    1.64
   9  -8  -1    2.01    1.47
  -9   8   1    1.98    1.97
  -9   8   1    1.81    1.61
   8  -8  -1   -2.22    1.11
   8  -8  -1    1.57    1.45
  -8   8   1    1.10    1.89
  -8   8   1    0.69    1.35
   7  -8  -1   47.39    3.04
   7  -8  -1   49.14    3.32
  -7   8   1   53.87    3.31
  -7   8   1   49.11    3.41
   6  -8  -1   91.68    4.15
   6  -8  -1   99.74    3.31
   6  -8  -1   95.02    4.18
  -6   8   1  100.22    4.26
  -6   8   1   97.24    4.51
   5  -8  -1    0.14    1.18
   5  -8  -1    2.78    0.84
   5  -8  -1   -0.14    0.96
  -5   8   1    3.20    1.31
   4  -8  -1   59.05    3.18
   4  -8  -1   60.77    2.64
  -4   8   1   66.66    3.35
   3  -8  -1   47.95    2.97
   2  -8  -1   48.15    2.89
   2  -8  -1   49.17    3.05
   1  -8  -1    5.84    1.47
   1  -8  -1    7.01    1.52
   1  -8  -1    6.58    1.11
   0  -8  -1   70.95    3.32
   0  -8  -1   78.65    2.98
   0  -8  -1   71.97    3.90
   0   8   1   75.88    3.85
  -1  -8  -1   33.12    2.44
  -1  -8  -1   35.10    2.85
  -1  -8  -1   32.59    2.24
   1   8   1   34.39    3.13
  -2  -8  -1    8.45    2.15
  -2  -8  -1    9.03    1.67
   2   8   1   10.74    2.15
  -3  -8  -1   69.26    4.11
   3   8   1   68.72    4.05
  -4  -8  -1    1.22    1.58
   4   8   1    2.12    1.61
  -5  -8  -1    1.01    1.87
   5   8   1    1.10    1.75
  -6  -8  -1    3.32    1.93
   6   8   1    2.08    1.87
   7   8   1    5.49    2.34
   8   8   1   -0.01    2.25
   9   8   1   -1.00    2.20
  16  -9  -1    1.28    2.08
 -16   9   1   -4.51    2.28
  15  -9  -1   -0.50    1.74
  15  -9  -1   -0.77    1.89
 -15   9   1   -3.32    2.20
 -15   9   1    0.14    2.32
  14  -9  -1    1.70    2.07
  14  -9  -1    3.61    2.29
 -14   9   1   -2.09    2.06
 -14   9   1    4.55    2.50
  13  -9  -1   11.22    2.66
  13  -9  -1   12.16    2.74
 -13   9   1   13.32    3.20
 -13   9   1   12.33    2.95
  12  -9  -1    7.24    2.35
  12  -9  -1    5.50    2.25
 -12   9   1    6.20    2.44
 -12   9   1    0.54    2.15
  11  -9  -1   19.46    2.89
  11  -9  -1   13.05    2.50
 -11   9   1   15.27    2.79
 -11   9   1   14.61    2.69
  10  -9  -1   28.29    3.44
  10  -9  -1   25.89    3.18
 -10   9   1   29.42    3.21
 -10   9   1   24.34    3.45
   9  -9  -1    0.70    1.50
   9  -9  -1    2.00    1.53
  -9   9   1    1.34    1.65
  -9   9   1    2.78    2.14
   8  -9  -1   -0.34    1.50
   8  -9  -1   -0.20    1.20
  -8   9   1   -1.30    1.37
  -8   9   1   -1.82    1.77
   7  -9  -1   47.90    3.42
   7  -9  -1   46.40    3.22
  -7   9   1   50.73    3.39
  -7   9   1   47.49    3.74
   6  -9  -1   56.57    3.57
   6  -9  -1   64.94    3.74
  -6   9   1   65.51    3.71
  -6   9   1   65.14    3.99
   5  -9  -1    4.00    1.56
   5  -9  -1    2.64    0.99
  -5   9   1    1.70    1.31
   4  -9  -1   33.31    2.64
  -4   9   1   33.76    2.63
   3  -9  -1   94.09    4.31
   2  -9  -1    1.20    1.28
   1  -9  -1   14.93    2.15
   1  -9  -1   17.36    2.59
   0  -9  -1   17.98    2.57
   0  -9  -1   24.71    2.46
   0   9   1   25.58    2.93
  -1  -9  -1   10.15    2.13
   1   9   1    8.01    1.96
  -2  -9  -1   17.08    2.78
   2   9   1   16.40    2.76
  -3  -9  -1   23.08    2.96
   3   9   1   16.23    2.62
  -4  -9  -1   10.82    2.38
   4   9   1    7.61    2.06
  -5  -9  -1   -1.31    1.54
   5   9   1   -0.15    1.54
  -6  -9  -1    9.87    2.75
   6   9   1    7.73    2.61
   7   9   1    0.92    1.95
   8   9   1   -2.31    2.03
  16 -10  -1    4.13    2.59
 -16  10   1    2.62    2.74
  15 -10  -1   -3.22    1.88
  15 -10  -1   -0.18    2.00
 -15  10   1   -1.70    2.17
 -15  10   1    2.74    2.57
  14 -10  -1    6.14    2.37
  14 -10  -1    0.40    2.05
 -14  10   1    4.39    2.46
 -14  10   1    6.09    2.65
  13 -10  -1   11.57    2.72
  13 -10  -1    7.16    2.43
 -13  10   1   11.36    3.20
 -13  10   1   14.48    3.04
  12 -10  -1    0.16    1.79
  12 -10  -1   -1.24    1.48
 -12  10   1    1.70    2.36
 -12  10   1    0.87    1.95
  11 -10  -1    4.95    1.94
  11 -10  -1    5.19    2.18
 -11  10   1    5.35    2.43
 -11  10   1    7.93    2.37
  10 -10  -1   19.75    2.88
  10 -10  -1   18.91    2.90
 -10  10   1   21.67    3.22
 -10  10   1   19.32    2.80
   9 -10  -1   10.60    2.35
   9 -10  -1    8.94    2.34
  -9  10   1    8.21    2.39
  -9  10   1    6.61    2.01
   8 -10  -1   -1.14    1.45
   8 -10  -1   -1.08    1.31
  -8  10   1    0.81    1.68
  -8  10   1    0.28    2.08
   7 -10  -1   38.03    3.62
   7 -10  -1   38.38    3.67
  -7  10   1   34.28    3.40
  -7  10   1   35.60    3.73
   6 -10  -1   31.35    3.16
  -6  10   1   33.99    3.27
   5 -10  -1   -0.65    1.20
  -5  10   1    0.12    1.28
   4 -10  -1   47.02    3.47
  -4  10   1   51.46    3.36
   3 -10  -1   46.90    3.33
   2 -10  -1   -1.21    1.43
   1 -10  -1    8.16    1.99
  -1  10   1    9.00    1.94
   0 -10  -1    9.15    2.17
   0  10   1    5.79    1.86
  -1 -10  -1   -3.19    1.39
   1  10   1    1.12    1.51
  -2 -10  -1    4.14    1.77
   2  10   1    2.38    1.69
  -3 -10  -1   14.22    2.70
   3  10   1    9.17    2.27
  -4 -10  -1    7.53    2.55
   4  10   1   10.20    2.58
  -5 -10  -1   -0.99    1.69
   5  10   1    2.62    1.90
  -6 -10  -1    6.70    2.42
   6  10   1    6.19    2.32
   7  10   1    3.92    2.79
  16 -11  -1    3.63    2.36
 -16  11   1    4.47    3.21
 -16  11   1   -2.75    2.35
  15 -11  -1   -1.65    2.10
  15 -11  -1    1.98    2.50
 -15  11   1   -2.01    2.46
 -15  11   1    4.82    2.67
  14 -11  -1   10.77    2.89
  14 -11  -1    2.75    2.47
 -14  11   1    9.36    2.90
 -14  11   1   11.68    3.10
  13 -11  -1    8.26    2.39
  13 -11  -1    4.75    2.19
 -13  11   1   14.33    3.01
 -13  11   1    9.33    3.23
  12 -11  -1    2.90    2.14
  12 -11  -1   -1.15    1.71
 -12  11   1    1.62    2.44
 -12  11   1   -0.47    1.65
  11 -11  -1    4.41    2.27
  11 -11  -1    6.21    2.24
 -11  11   1    2.52    2.38
 -11  11   1    9.13    2.44
  10 -11  -1   17.32    2.66
  10 -11  -1    8.92    2.24
 -10  11   1   15.01    2.74
 -10  11   1   14.09    3.15
   9 -11  -1    4.50    1.99
   9 -11  -1    2.44    1.93
  -9  11   1   -0.44    1.68
  -9  11   1    5.21    2.12
   8 -11  -1    1.28    1.70
   8 -11  -1   -0.89    1.35
  -8  11   1   -0.48    1.50
  -8  11   1   -0.54    1.73
   7 -11  -1   28.65    3.30
  -7  11   1   31.87    3.41
  -7  11   1   36.15    3.78
   6 -11  -1   32.09    3.37
  -6  11   1   36.90    3.49
   5 -11  -1    2.91    1.56
  -5  11   1    1.86    1.51
   4 -11  -1   26.40    3.15
  -4  11   1   32.40    3.29
   3 -11  -1   11.50    2.49
   2 -11  -1    1.90    1.48
   1 -11  -1   11.67    2.49
  -1  11   1   11.29    2.36
   0 -11  -1   15.38    2.85
   0  11   1   16.42    2.70
  -1 -11  -1    6.13    2.14
   1  11   1    6.49    2.09
  -2 -11  -1    3.15    2.01
   2  11   1    2.86    2.07
  -3 -11  -1   16.23    2.94
   3  11   1   18.23    2.99
  -4 -11  -1   -0.01    1.92
   4  11   1    3.58    2.00
  -5 -11  -1    1.65    2.30
   5  11   1   -0.60    2.00
  -6 -11  -1    0.36    2.39
   6  11   1   -1.21    2.22
  16 -12  -1   -0.91    2.25
  16 -12  -1    3.69    2.65
 -16  12   1    8.45    3.42
 -16  12   1    3.39    2.83
  15 -12  -1   -0.45    2.14
  15 -12  -1    0.52    2.24
 -15  12   1   -1.36    2.04
 -15  12   1    1.81    2.68
  14 -12  -1    8.57    2.84
  14 -12  -1    3.25    2.45
 -14  12   1    3.81    2.92
 -14  12   1    8.51    2.88
  13 -12  -1    9.24    2.71
  13 -12  -1   13.61    3.21
 -13  12   1   15.14    3.14
 -13  12   1    6.84    2.99
  12 -12  -1    1.18    2.07
  12 -12  -1    0.03    1.80
 -12  12   1    0.85    2.10
 -12  12   1    3.82    2.28
  11 -12  -1   17.90    3.04
  11 -12  -1   18.24    3.11
 -11  12   1   17.69    3.17
 -11  12   1   16.40    3.43
  10 -12  -1   19.70    3.22
  10 -12  -1   22.65    3.38
 -10  12   1   18.97    3.25
 -10  12   1   24.29    3.47
   9 -12  -1   -0.12    1.66
   9 -12  -1    1.84    1.80
  -9  12   1   -0.45    1.73
  -9  12   1    1.19    1.80
   8 -12  -1    2.93    1.62
  -8  12   1    3.68    2.34
  -8  12   1    3.64    1.91
   7 -12  -1   12.39    2.48
  -7  12   1   15.16    2.66
  -7  12   1   17.15    2.93
   6 -12  -1    4.03    1.86
  -6  12   1    3.85    1.83
  -6  12   1    1.80    1.79
   5 -12  -1    8.14    2.12
  -5  12   1    9.35    2.12
   4 -12  -1   21.56    3.06
  -4  12   1   17.14    2.66
   3 -12  -1   24.32    3.30
   2 -12  -1    3.03    1.73
  -2  12   1    1.52    1.42
   1 -12  -1   23.41    3.33
  -1  12   1   27.18    3.52
   0 -12  -1    4.98    2.08
   0  12   1    4.37    1.98
  -1 -12  -1    0.97    1.85
   1  12   1    0.74    1.86
  -2 -12  -1    6.80    2.60
   2  12   1    3.90    2.08
  -3 -12  -1    6.87    2.61
   3  12   1    4.26    2.40
  -4 -12  -1   -2.58    1.86
   4  12   1    0.68    2.17
  -5 -12  -1   -0.47    2.28
   5  12   1    6.18    2.63
  15 -13  -1    4.28    2.75
  15 -13  -1   -0.18    2.19
 -15  13   1    0.72    2.81
 -15  13   1    2.53    2.72
  14 -13  -1    2.62    2.37
  14 -13  -1    2.46    2.44
 -14  13   1    4.08    2.86
 -14  13   1    4.43    3.04
  13 -13  -1    0.19    1.67
  13 -13  -1    1.33    1.93
 -13  13   1    2.87    2.47
 -13  13   1    2.72    2.65
  12 -13  -1    0.19    1.66
  12 -13  -1    0.41    1.94
 -12  13   1    2.36    2.79
 -12  13   1    0.90    2.02
  11 -13  -1   14.68    2.85
  11 -13  -1    8.77    2.74
 -11  13   1   14.06    2.79
 -11  13   1   13.23    3.14
  10 -13  -1    8.14    2.64
  10 -13  -1    4.19    2.24
 -10  13   1    7.20    2.48
 -10  13   1    4.98    2.66
   9 -13  -1    3.85    1.89
  -9  13   1   -0.43    1.90
  -9  13   1    2.33    1.95
   8 -13  -1   19.25    3.10
  -8  13   1   21.32    3.63
  -8  13   1   18.56    2.84
   7 -13  -1   15.53    2.91
  -7  13   1   15.65    3.19
  -7  13   1   19.55    2.86
   6 -13  -1    3.10    1.94
  -6  13   1    1.41    2.04
  -6  13   1    2.80    1.66
   5 -13  -1    0.60    1.56
  -5  13   1    4.91    1.90
   4 -13  -1   22.56    3.30
  -4  13   1   19.25    3.02
   3 -13  -1    4.92    2.07
   2 -13  -1    3.74    1.95
  -2  13   1    3.31    1.71
   1 -13  -1   11.48    2.79
  -1  13   1   14.82    2.92
   0 -13  -1    1.65    1.86
   0  13   1    2.65    1.96
  -1 -13  -1   -3.03    1.73
   1  13   1    0.48    1.79
  -2 -13  -1   11.58    2.90
   2  13   1   11.48    2.88
  -3 -13  -1    5.78    2.74
   3  13   1    0.59    2.07
  -4 -13  -1   -3.06    2.17
   4  13   1   -0.98    2.07
  15 -14  -1    1.46    2.09
  15 -14  -1   -0.29    2.25
 -15  14   1    0.42    2.68
 -15  14   1   -0.52    2.52
  14 -14  -1   10.32    3.26
  14 -14  -1    6.16    2.93
 -14  14   1    3.28    2.66
 -14  14   1    6.87    3.20
  13 -14  -1    3.29    2.22
  13 -14  -1    3.90    2.64
 -13  14   1    1.05    2.19
 -13  14   1   -3.69    2.53
  12 -14  -1    2.58    2.33
  12 -14  -1    4.57    2.49
 -12  14   1    4.02    2.42
 -12  14   1   -2.05    1.96
  11 -14  -1    8.59    2.67
  11 -14  -1   12.90    3.01
 -11  14   1    7.19    3.08
 -11  14   1   12.62    3.01
  10 -14  -1    4.04    1.87
 -10  14   1    4.48    2.16
 -10  14   1    5.07    2.53
   9 -14  -1    4.49    2.09
  -9  14   1    1.88    2.01
  -9  14   1    1.27    2.12
   8 -14  -1   26.73    3.70
  -8  14   1   27.18    4.02
  -8  14   1   24.00    3.48
   7 -14  -1    2.87    1.98
  -7  14   1    1.43    2.00
  -7  14   1    5.83    2.46
   6 -14  -1    0.55    1.92
  -6  14   1   -0.61    1.76
  -6  14   1   -4.31    1.25
   5 -14  -1    7.56    2.54
  -5  14   1    5.80    2.50
  -5  14   1    7.53    2.37
   4 -14  -1   15.42    2.95
  -4  14   1   19.55    3.25
   3 -14  -1    0.07    1.89
  -3  14   1    1.11    1.72
   2 -14  -1    4.88    2.32
  -2  14   1    8.50    2.61
   1 -14  -1    7.94    2.67
  -1  14   1    5.50    2.25
   0 -14  -1    5.58    2.50
   0  14   1   12.87    2.97
  -1 -14  -1    1.63    2.27
   1  14   1   -2.57    1.83
  -2 -14  -1    1.56    2.45
   2  14   1    2.87    2.49
  -3 -14  -1   -3.33    1.94
   3  14   1    2.19    2.15
  14 -15  -1    4.42    2.74
  14 -15  -1    3.14    2.74
 -14  15   1    3.65    3.16
 -14  15   1    1.78    2.73
  13 -15  -1   -3.16    1.64
  13 -15  -1   -0.99    2.15
 -13  15   1    1.51    2.95
 -13  15   1    5.61    2.75
  12 -15  -1    4.01    2.45
 -12  15   1    6.50    3.22
 -12  15   1    5.83    2.60
  11 -15  -1    9.06    2.87
 -11  15   1    8.18    2.82
 -11  15   1   11.20    3.45
  10 -15  -1    3.49    2.11
 -10  15   1    5.32    2.34
 -10  15   1    3.88    2.92
   9 -15  -1    2.04    2.16
  -9  15   1    4.54    2.16
  -9  15   1    5.23    2.82
   8 -15  -1   11.50    2.72
  -8  15   1   14.72    2.93
  -8  15   1   14.97    3.47
   7 -15  -1    4.58    2.28
  -7  15   1    2.41    2.53
  -7  15   1    6.41    2.33
   6 -15  -1    1.36    1.96
  -6  15   1    1.88    1.65
  -6  15   1    4.79    2.68
   5 -15  -1   12.49    2.99
  -5  15   1   12.29    2.65
  -5  15   1    7.51    2.78
   4 -15  -1    1.67    2.10
  -4  15   1    1.98    1.92
  -4  15   1    2.29    2.34
   3 -15  -1    0.23    1.89
  -3  15   1    0.86    1.67
   2 -15  -1    1.45    2.16
  -2  15   1    2.45    2.24
   1 -15  -1    4.23    2.27
  -1  15   1    3.77    2.11
   0 -15  -1    5.79    2.64
   0  15   1    2.72    2.34
  -1 -15  -1    7.14    2.80
   1  15   1    8.81    3.08
  13 -16  -1    0.43    2.29
 -13  16   1    3.99    2.73
 -13  16   1    0.88    2.52
  12 -16  -1    2.33    2.18
 -12  16   1    1.64    2.46
 -12  16   1    1.31    2.81
  11 -16  -1    5.90    2.34
 -11  16   1    3.24    2.40
 -11  16   1    5.82    3.18
  10 -16  -1    0.51    2.38
 -10  16   1    0.24    1.96
 -10  16   1    2.91    2.52
   9 -16  -1   -1.20    1.95
  -9  16   1   -0.31    2.17
  -9  16   1   -0.79    1.77
   8 -16  -1    6.93    2.57
  -8  16   1    4.60    2.15
  -8  16   1    7.33    2.80
   7 -16  -1    1.25    2.03
  -7  16   1    0.48    1.57
  -7  16   1    3.51    2.68
   6 -16  -1    1.61    1.85
  -6  16   1    3.62    2.76
  -6  16   1    7.43    2.37
   5 -16  -1    8.75    2.86
  -5  16   1    3.48    1.92
  -5  16   1    7.14    2.94
   4 -16  -1    0.48    2.15
  -4  16   1    5.85    2.38
  -4  16   1    6.59    2.39
   3 -16  -1    0.40    2.20
  -3  16   1   -1.33    1.60
  -3  16   1    1.60    1.98
   2 -16  -1    1.10    2.25
  -2  16   1    5.10    2.39
   1 -16  -1    0.35    1.96
  -1  16   1    1.74    2.00
   0 -16  -1    0.31    2.16
   0  16   1    3.10    2.30
  12 -17  -1   -0.91    2.29
 -12  17   1    4.68    2.79
 -12  17   1    1.96    2.43
  11 -17  -1    4.55    2.71
 -11  17   1   -0.86    2.32
 -11  17   1    2.81    3.06
  10 -17  -1   -0.06    2.19
 -10  17   1   -0.30    2.06
 -10  17   1    0.55    2.88
   9 -17  -1    3.86    2.38
  -9  17   1    0.22    2.03
  -9  17   1    1.50    2.82
   8 -17  -1   11.18    3.05
  -8  17   1    8.72    2.79
  -8  17   1   10.81    3.15
   7 -17  -1   -2.46    1.55
  -7  17   1   -0.36    1.75
  -7  17   1    1.64    2.66
   6 -17  -1    3.29    2.47
  -6  17   1   -2.40    2.24
  -6  17   1    2.33    1.91
   5 -17  -1   -1.61    2.10
  -5  17   1    2.92    2.10
   4 -17  -1    5.21    2.53
  -4  17   1    2.97    2.19
  -4  17   1    6.23    2.64
   3 -17  -1    2.40    2.50
  -3  17   1    1.31    2.08
  -3  17   1   -0.45    2.18
   9 -18  -1   -0.84    2.26
   8 -18  -1    2.34    2.32
  -8  18   1    2.66    2.47
  -8  18   1    0.94    3.04
   7 -18  -1   -3.90    2.10
  -7  18   1    0.33    2.66
  -7  18   1    1.71    2.30
  -5  18  -2    3.28    2.34
   5 -18   2   -0.57    2.32
  -6  18  -2    0.16    1.83
   6 -18   2   -2.12    1.88
  -7  18  -2    0.15    2.02
  -7  18  -2    6.07    3.13
   7 -18   2    3.09    2.08
  -8  18  -2    5.17    2.44
  -8  18  -2    2.44    2.96
   8 -18   2   -2.07    1.66
  -9  18  -2   -2.09    1.85
  -9  18  -2   -2.48    2.69
   9 -18   2    3.53    2.74
 -10  18  -2    2.86    2.57
 -10  18  -2    6.61    3.08
  10 -18   2    3.74    2.35
  -2  17  -2    4.72    2.60
  -2  17  -2    2.63    2.46
   2 -17   2   -2.78    2.12
  -3  17  -2    6.28    2.49
  -3  17  -2    1.44    2.28
   3 -17   2    5.75    2.99
  -4  17  -2    4.12    2.55
  -4  17  -2    2.54    1.89
   4 -17   2    7.69    2.92
  -5  17  -2    0.47    1.91
   5 -17   2    2.59    2.28
  -6  17  -2   -2.68    1.56
   6 -17   2   -1.20    2.11
  -7  17  -2    8.25    2.57
   7 -17   2    6.04    2.52
  -8  17  -2    0.83    2.70
  -8  17  -2    2.19    2.16
   8 -17   2    1.38    1.95
  -9  17  -2   -3.60    2.34
  -9  17  -2    1.82    2.22
   9 -17   2    1.61    2.24
 -10  17  -2    7.52    2.86
 -10  17  -2    9.67    3.39
  10 -17   2    7.88    2.93
 -11  17  -2    2.60    2.51
 -11  17  -2    1.94    2.56
  11 -17   2    4.10    2.22
 -12  17  -2    1.35    2.63
 -12  17  -2    3.20    2.70
  12 -17   2   -1.21    1.90
   0  16  -2   -0.30    2.19
   0 -16   2    0.65    2.18
  -1  16  -2    7.04    2.75
   1 -16   2    6.68    3.05
  -2  16  -2    0.04    1.75
  -2  16  -2   -0.32    1.88
   2 -16   2    1.93    1.94
  -3  16  -2    6.26    2.43
  -3  16  -2    6.00    2.21
   3 -16   2    4.63    2.48
  -4  16  -2    7.18    2.37
   4 -16   2    8.23    2.66
  -5  16  -2    2.33    1.85
   5 -16   2    0.10    1.96
  -6  16  -2   -2.04    1.68
   6 -16   2    0.06    1.67
  -7  16  -2   12.74    2.86
   7 -16   2   11.89    2.96
  -8  16  -2    2.17    2.09
   8 -16   2    2.67    2.06
  -9  16  -2    3.50    2.67
  -9  16  -2   -0.45    1.49
   9 -16   2    1.31    1.89
 -10  16  -2    4.21    3.16
 -10  16  -2   -0.65    1.99
  10 -16   2    4.22    2.54
 -11  16  -2   -1.39    2.07
 -11  16  -2    1.00    2.22
  11 -16   2    1.93    2.04
 -12  16  -2   -0.54    2.74
 -12  16  -2   -0.27    2.20
  12 -16   2    2.69    2.38
  12 -16   2    2.11    2.34
 -13  16  -2    7.61    3.39
 -13  16  -2    7.51    2.86
  13 -16   2    5.19    2.76
  13 -16   2    2.96    2.43
   2  15  -2   -2.21    1.97
  -2 -15   2   -0.43    2.35
   1  15  -2   -2.11    1.58
  -1 -15   2   -3.78    1.37
   0  15  -2    7.41    2.57
   0 -15   2    8.15    2.81
  -1  15  -2    3.93    2.30
   1 -15   2    6.10    2.43
  -2  15  -2    0.96    1.78
  -2  15  -2   -0.57    1.54
   2 -15   2   -0.89    1.61
  -3  15  -2    7.53    2.28
  -3  15  -2   14.53    2.96
   3 -15   2    9.44    2.80
  -4  15  -2    8.70    2.49
   4 -15   2   11.14    2.80
  -5  15  -2    2.27    1.62
   5 -15   2    0.12    1.92
  -6  15  -2    2.81    1.94
   6 -15   2    5.26    2.20
  -7  15  -2   11.78    2.77
   7 -15   2   18.03    3.27
  -8  15  -2    1.19    1.90
   8 -15   2   -2.00    1.23
  -9  15  -2    3.06    2.05
  -9  15  -2    1.03    2.45
   9 -15   2    8.36    2.45
 -10  15  -2   11.40    3.27
 -10  15  -2    8.04    2.60
  10 -15   2    8.80    2.63
  10 -15   2   10.70    2.79
 -11  15  -2    2.68    1.87
 -11  15  -2    9.17    3.15
  11 -15   2    5.25    2.68
  11 -15   2    1.76    1.92
 -12  15  -2   -2.97    1.88
 -12  15  -2    5.81    2.88
  12 -15   2   -2.56    1.78
  12 -15   2    0.26    2.11
 -13  15  -2    7.85    2.93
 -13  15  -2    5.84    3.30
  13 -15   2    7.82    3.17
  13 -15   2    6.68    2.65
 -14  15  -2    4.77    3.24
 -14  15  -2    4.62    2.78
  14 -15   2    6.97    2.98
  14 -15   2    1.79    2.42
   3  14  -2    4.56    2.48
  -3 -14   2    5.84    2.84
   2  14  -2    4.88    2.43
  -2 -14   2   -0.11    2.04
   1  14  -2    3.11    2.16
  -1 -14   2    9.10    2.94
   0  14  -2   10.90    2.75
   0 -14   2    5.63    2.50
  -1  14  -2    5.68    2.31
   1 -14   2    4.86    2.27
  -2  14  -2    2.34    1.77
   2 -14   2    3.72    1.96
   2 -14   2    0.96    2.04
  -3  14  -2   20.30    3.08
   3 -14   2    9.85    2.66
   3 -14   2    8.48    2.29
  -4  14  -2    6.66    2.16
   4 -14   2    5.97    2.15
   4 -14   2    6.57    2.36
  -5  14  -2   -0.88    1.42
   5 -14   2    1.95    1.81
  -6  14  -2   10.48    2.44
   6 -14   2    9.78    2.66
  -7  14  -2   11.51    2.54
   7 -14   2   14.07    2.72
  -8  14  -2    3.36    2.05
   8 -14   2    5.19    2.02
  -9  14  -2    2.73    1.94
   9 -14   2    6.68    2.47
   9 -14   2    3.17    2.01
 -10  14  -2    5.25    2.45
 -10  14  -2    9.94    2.74
  10 -14   2    4.04    2.18
  10 -14   2    6.94    2.40
 -11  14  -2    7.19    2.63
 -11  14  -2    6.67    2.95
  11 -14   2    4.04    2.47
  11 -14   2    4.23    2.43
 -12  14  -2   -2.30    2.43
 -12  14  -2    6.13    2.38
  12 -14   2   -2.56    1.82
  12 -14   2    2.26    1.98
 -13  14  -2    7.54    3.07
 -13  14  -2    6.21    2.78
  13 -14   2    8.52    2.65
  13 -14   2   11.88    2.94
 -14  14  -2    4.81    3.02
 -14  14  -2    3.15    2.52
  14 -14   2   -0.28    1.74
  14 -14   2    2.20    2.43
 -15  14  -2   -0.42    2.75
 -15  14  -2    0.02    2.52
  15 -14   2    0.68    2.49
  15 -14   2   -0.20    2.54
   5  13  -2    2.99    2.53
  -5 -13   2   -0.81    2.18
   4  13  -2    4.15    2.52
  -4 -13   2    2.37    2.44
   3  13  -2    0.87    2.12
  -3 -13   2    4.92    2.38
   2  13  -2   -1.88    1.38
  -2 -13   2   -1.08    1.80
   1  13  -2    5.88    2.36
  -1 -13   2    6.02    2.50
   0  13  -2   13.26    2.75
   0 -13   2   15.82    3.07
  -1  13  -2    3.19    1.82
   1 -13   2   -0.59    1.60
   1 -13   2    1.47    1.75
   2 -13   2    7.97    2.47
   2 -13   2    5.77    2.13
  -3  13  -2   17.86    2.78
   3 -13   2   15.25    2.85
   3 -13   2   17.85    2.83
  -4  13  -2   11.73    2.44
   4 -13   2    9.63    2.50
   4 -13   2   12.05    2.66
  -5  13  -2    3.38    1.64
   5 -13   2    5.68    2.04
   5 -13   2    4.91    1.99
  -6  13  -2   16.21    2.81
   6 -13   2   16.24    2.87
  -7  13  -2   11.38    2.49
   7 -13   2   14.44    2.69
  -8  13  -2    1.69    1.91
   8 -13   2    2.69    1.69
   8 -13   2    3.83    1.85
  -9  13  -2    6.52    2.30
   9 -13   2    4.85    2.00
   9 -13   2    4.08    2.07
 -10  13  -2   10.48    2.80
 -10  13  -2    6.73    2.39
  10 -13   2    6.19    2.24
  10 -13   2    8.70    2.67
 -11  13  -2    1.89    2.41
 -11  13  -2   -0.25    1.97
  11 -13   2    1.55    2.02
  11 -13   2    3.73    2.24
 -12  13  -2    7.73    2.96
 -12  13  -2    6.82    2.44
  12 -13   2    4.64    2.34
  12 -13   2    6.44    2.67
 -13  13  -2    8.73    3.00
 -13  13  -2   14.71    3.45
  13 -13   2    7.34    2.42
  13 -13   2   10.52    2.97
 -14  13  -2    2.70    2.60
 -14  13  -2    0.30    2.42
  14 -13   2    1.12    2.13
  14 -13   2    3.30    2.54
 -15  13  -2    0.14    2.59
 -15  13  -2    2.81    3.00
  15 -13   2    5.52    2.70
  15 -13   2    0.47    2.46
   6  12  -2    4.24    2.66
   6  12  -2    3.77    2.53
  -6 -12   2    1.28    2.34
   5  12  -2   -1.19    2.04
  -5 -12   2   -2.92    1.90
   4  12  -2    5.88    2.37
  -4 -12   2    3.15    2.29
   3  12  -2    7.87    2.47
  -3 -12   2    7.36    2.42
   2  12  -2    0.39    1.83
  -2 -12   2    1.75    1.91
   1  12  -2    5.33    2.11
  -1 -12   2    7.66    2.44
   0  12  -2   10.15    2.33
   0 -12   2    7.55    2.35
  -1  12  -2    2.84    1.76
   1 -12   2    3.33    1.83
   1 -12   2    2.31    1.82
   2 -12   2    6.63    2.19
   2 -12   2    4.22    1.79
  -3  12  -2   43.35    4.06
   3 -12   2   52.65    3.98
   3 -12   2   52.58    3.88
  -4  12  -2   19.04    2.85
   4 -12   2   18.78    2.83
   4 -12   2   18.26    2.89
  -5  12  -2    6.12    2.13
   5 -12   2    5.07    1.88
   5 -12   2    4.37    1.83
  -6  12  -2   13.59    2.44
   6 -12   2   12.56    2.49
   6 -12   2   11.30    2.26
  -7  12  -2   11.21    2.31
   7 -12   2   19.87    2.97
   7 -12   2   11.18    2.39
  -8  12  -2   -1.37    1.52
   8 -12   2   -0.23    1.72
   8 -12   2   -0.35    1.37
  -9  12  -2   23.46    3.37
   9 -12   2   28.76    3.60
   9 -12   2   30.76    3.60
 -10  12  -2    8.64    2.77
 -10  12  -2    9.93    2.58
  10 -12   2    7.39    2.21
  10 -12   2   10.31    2.33
 -11  12  -2   -1.65    2.10
 -11  12  -2   -0.17    1.53
  11 -12   2   -2.51    1.67
  11 -12   2   -0.43    1.82
 -12  12  -2    7.80    2.61
 -12  12  -2    7.23    2.94
  12 -12   2    6.09    2.61
  12 -12   2    8.79    2.67
 -13  12  -2    3.94    2.38
 -13  12  -2   10.68    3.15
  13 -12   2   10.43    2.77
  13 -12   2    9.70    2.61
 -14  12  -2   -0.70    2.47
 -14  12  -2    1.34    2.32
  14 -12   2    2.61    2.37
  14 -12   2   -1.41    1.99
 -15  12  -2   -1.32    2.56
 -15  12  -2    2.94    2.70
  15 -12   2    2.37    2.32
  15 -12   2    1.80    2.29
 -16  12  -2    1.45    3.15
 -16  12  -2   -3.60    2.45
  16 -12   2    5.19    2.48
  16 -12   2    6.96    2.86
   7  11  -2    3.33    2.72
   7  11  -2    4.28    2.93
   6  11  -2   -0.57    1.90
  -6 -11   2    0.08    2.18
   5  11  -2   -3.77    1.66
  -5 -11   2   -1.79    1.52
   4  11  -2    3.40    1.84
  -4 -11   2    2.51    1.89
   3  11  -2    0.56    1.77
  -3 -11   2    4.21    2.18
   2  11  -2    5.77    2.01
  -2 -11   2    7.43    2.10
   1  11  -2   33.39    3.56
  -1 -11   2   39.66    3.94
   0  11  -2   46.81    3.68
   0 -11   2   57.14    4.01
   0 -11   2   60.45    3.91
  -1  11  -2    6.50    1.96
   1 -11   2    3.99    1.92
   1 -11   2    3.70    1.84
   2 -11   2   15.95    2.60
   2 -11   2   11.13    2.15
  -3  11  -2   40.59    3.71
   3 -11   2   50.20    3.72
   3 -11   2   43.30    3.48
  -4  11  -2    1.23    1.55
   4 -11   2    2.83    1.90
   4 -11   2    2.62    1.62
  -5  11  -2   16.92    2.43
   5 -11   2   21.29    3.03
   5 -11   2   19.24    2.77
  -6  11  -2   37.10    3.60
   6 -11   2   31.96    3.40
   6 -11   2   36.79    3.65
   6 -11   2   36.33    3.70
  -7  11  -2    0.59    1.57
   7 -11   2    0.36    1.67
   7 -11   2   -1.84    1.37
  -8  11  -2   26.54    3.16
   8 -11   2   24.57    3.24
   8 -11   2   27.03    3.20
  -9  11  -2   38.36    3.78
   9 -11   2   40.53    3.91
   9 -11   2   36.84    3.79
 -10  11  -2    4.46    2.23
 -10  11  -2    5.27    1.87
  10 -11   2   11.09    2.64
  10 -11   2    3.71    1.81
 -11  11  -2    0.67    2.19
 -11  11  -2    1.43    1.99
  11 -11   2    0.20    1.74
  11 -11   2    2.32    1.78
 -12  11  -2   16.87    3.22
 -12  11  -2   20.34    3.59
  12 -11   2   10.12    2.54
  12 -11   2   14.31    2.97
 -13  11  -2    6.71    2.59
 -13  11  -2    5.65    2.83
  13 -11   2    6.46    2.52
  13 -11   2    4.01    2.34
 -14  11  -2    0.96    2.29
 -14  11  -2   -5.61    2.01
  14 -11   2    2.84    2.25
  14 -11   2   -0.91    1.91
 -15  11  -2    2.39    2.58
 -15  11  -2    0.79    2.74
  15 -11   2    5.61    2.49
  15 -11   2    4.27    2.34
 -16  11  -2    7.31    3.28
  16 -11   2    8.05    3.06
  16 -11   2    4.56    2.60
   8  10  -2    3.64    2.70
   8  10  -2    2.75    2.57
   7  10  -2   -0.06    2.10
   7  10  -2    2.95    2.38
   6  10  -2   -1.00    1.86
  -6 -10   2    0.84    2.09
   5  10  -2    0.04    1.98
  -5 -10   2    7.71    2.49
   4  10  -2   20.32    3.15
  -4 -10   2   25.41    3.50
   3  10  -2    6.99    2.16
  -3 -10   2    9.84    2.22
   2  10  -2   -0.18    1.40
  -2 -10   2   -2.99    1.06
   1  10  -2   20.74    2.77
  -1 -10   2   17.06    2.70
  -1 -10   2   19.21    2.44
   0  10  -2   28.58    3.08
   0 -10   2   27.26    2.86
   0 -10   2   24.12    3.03
   1 -10   2    4.92    1.69
   1 -10   2    5.94    1.89
   2 -10   2   39.97    3.15
   2 -10   2   45.48    3.39
  -3  10  -2   36.22    3.29
   3 -10   2   32.57    3.08
   3 -10   2   34.39    3.32
  -4  10  -2    0.62    1.17
   4 -10   2   -0.75    1.14
   4 -10   2    1.62    1.43
  -5  10  -2   51.97    3.45
   5 -10   2   47.54    3.35
   5 -10   2   44.47    3.35
   5 -10   2   45.47    3.57
  -6  10  -2   81.08    4.29
   6 -10   2   74.28    4.05
   6 -10   2   79.46    4.33
   6 -10   2   79.35    4.21
  -7  10  -2    3.82    1.59
   7 -10   2    6.18    2.01
   7 -10   2    7.73    2.09
  -8  10  -2   60.95    4.07
   8 -10   2   48.92    3.62
   8 -10   2   60.33    3.89
  -9  10  -2   22.98    3.00
  -9  10  -2   19.08    3.14
   9 -10   2   15.83    2.70
   9 -10   2   25.15    3.21
 -10  10  -2    5.59    2.45
 -10  10  -2   -0.15    1.66
  10 -10   2    0.79    1.45
  10 -10   2   -0.89    1.65
 -11  10  -2    3.25    1.93
 -11  10  -2    0.97    1.90
  11 -10   2    2.88    1.70
  11 -10   2    1.88    1.86
 -12  10  -2   41.76    4.50
 -12  10  -2   32.57    4.17
  12 -10   2   32.35    4.00
  12 -10   2   36.74    4.06
 -13  10  -2    4.99    2.58
 -13  10  -2    3.67    2.52
  13 -10   2   11.39    2.83
  13 -10   2   12.50    2.89
 -14  10  -2    0.15    2.35
 -14  10  -2    3.11    2.53
  14 -10   2    0.22    1.91
  14 -10   2    0.72    2.08
 -15  10  -2    3.21    2.57
  15 -10   2    5.68    2.56
  15 -10   2    1.79    2.49
 -16  10  -2    4.08    2.90
  16 -10   2    3.49    2.60
  16 -10   2    3.38    2.82
   9   9  -2   -1.19    2.39
   9   9  -2    3.14    2.47
   8   9  -2    9.24    2.90
   8   9  -2    5.01    2.59
   7   9  -2    3.25    2.40
   6   9  -2   -1.82    1.66
  -6  -9   2   -4.03    1.58
   5   9  -2    3.56    2.09
  -5  -9   2    0.87    1.82
   4   9  -2   28.41    3.21
  -4  -9   2   35.23    3.60
  -4  -9   2   32.40    3.52
   3   9  -2   25.36    3.13
  -3  -9   2   28.42    3.06
  -3  -9   2   28.36    3.34
   2   9  -2   37.34    3.53
  -2  -9   2   33.09    2.77
  -2  -9   2   33.16    3.47
   1   9  -2   42.30    3.14
  -1  -9   2   41.60    2.94
  -1  -9   2   37.94    2.77
  -1  -9   2   39.96    3.57
   0   9  -2    2.47    1.21
   0  -9   2    0.68    1.45
   0  -9   2    1.13    1.25
   0  -9   2    1.95    1.18
   1  -9   2    1.94    1.26
   1  -9   2    1.68    1.32
   1  -9   2    5.81    1.40
   2  -9   2  124.83    4.91
   2  -9   2  118.61    4.80
  -3   9  -2   61.72    3.33
   3  -9   2   64.00    3.63
   3  -9   2   59.44    3.36
  -4   9  -2    5.57    1.52
   4  -9   2    5.44    1.52
   4  -9   2    5.08    1.67
   4  -9   2    4.83    1.45
  -5   9  -2   71.50    3.66
   5  -9   2   70.23    3.82
   5  -9   2   78.38    3.90
   5  -9   2   79.60    4.01
  -6   9  -2   51.20    3.20
   6  -9   2   52.07    3.28
   6  -9   2   60.23    3.53
   6  -9   2   60.54    3.59
  -7   9  -2    0.98    1.47
   7  -9   2    0.64    1.51
   7  -9   2    2.17    1.37
  -8   9  -2    9.19    2.05
   8  -9   2   11.28    2.15
   8  -9   2    9.54    2.01
  -9   9  -2   33.79    3.58
  -9   9  -2   40.10    3.61
   9  -9   2   31.75    3.41
   9  -9   2   37.57    3.54
 -10   9  -2   -0.08    1.70
 -10   9  -2   -0.14    1.97
  10  -9   2    0.34    1.71
  10  -9   2    2.85    1.70
 -11   9  -2   22.32    3.10
 -11   9  -2   27.13    3.61
  11  -9   2   18.81    2.98
  11  -9   2   24.00    3.25
 -12   9  -2    5.69    2.45
 -12   9  -2   -1.76    1.66
  12  -9   2    2.82    1.90
  12  -9   2    4.83    1.92
 -13   9  -2    1.24    2.17
 -13   9  -2    3.97    2.27
  13  -9   2    3.31    2.24
  13  -9   2    2.33    2.10
 -14   9  -2   -0.95    2.22
 -14   9  -2    2.95    2.57
  14  -9   2    3.41    2.22
  14  -9   2    2.32    2.30
 -15   9  -2   17.69    3.70
  15  -9   2   10.34    2.95
  15  -9   2   12.35    3.43
 -16   9  -2    1.76    2.62
  16  -9   2    1.89    2.34
  16  -9   2   -0.60    2.58
  10   8  -2   -0.10    2.16
  10   8  -2   -0.20    2.52
   9   8  -2    3.59    2.39
   9   8  -2    4.30    2.49
   8   8  -2    7.63    2.60
   8   8  -2    6.69    2.69
   7   8  -2    6.26    2.64
   6   8  -2    1.68    1.80
  -6  -8   2    0.38    1.60
   5   8  -2    0.88    1.71
  -5  -8   2    0.38    1.61
   4   8  -2   26.96    3.12
  -4  -8   2   19.66    2.92
   3   8  -2    3.33    1.65
  -3  -8   2    3.54    1.67
  -3  -8   2    1.20    1.40
   2   8  -2   34.07    3.12
  -2  -8   2   31.68    2.39
  -2  -8   2   33.25    2.74
  -2  -8   2   28.33    2.26
  -2  -8   2   30.94    3.14
   1   8  -2   73.31    3.68
  -1  -8   2   69.12    3.35
  -1  -8   2   75.80    3.83
  -1  -8   2   72.72    3.45
  -1  -8   2   69.78    3.40
   0   8  -2   31.10    2.46
   0  -8   2   30.17    2.67
   0  -8   2   31.24    2.54
   0  -8   2   29.86    2.17
   0  -8   2   30.37    2.48
   1  -8   2   23.77    1.87
   1  -8   2   26.30    2.15
   1  -8   2   24.29    2.34
   2  -8   2   42.28    2.75
   2  -8   2   36.28    2.54
  -3   8  -2   28.39    2.29
   3  -8   2   28.27    2.30
   3  -8   2   29.28    2.32
  -4   8  -2   98.79    4.05
   4  -8   2  100.97    4.13
   4  -8   2   99.76    4.22
   4  -8   2   98.55    4.01
  -5   8  -2  103.71    4.21
   5  -8   2  111.60    4.48
   5  -8   2  116.79    4.53
   5  -8   2  100.99    4.20
  -6   8  -2   35.10    2.61
   6  -8   2   35.17    2.85
   6  -8   2   34.95    2.62
   6  -8   2   37.76    2.81
  -7   8  -2    1.63    1.26
   7  -8   2    3.68    1.40
   7  -8   2    3.81    1.43
  -8   8  -2   33.75    3.21
   8  -8   2   36.54    3.47
   8  -8   2   35.87    2.91
  -9   8  -2   23.87    3.02
  -9   8  -2   20.98    2.93
   9  -8   2   22.97    2.95
   9  -8   2   22.17    2.97
 -10   8  -2   -1.96    1.73
 -10   8  -2   -0.15    1.77
  10  -8   2   -2.09    1.68
  10  -8   2    2.68    1.73
 -11   8  -2   12.00    2.69
 -11   8  -2   12.91    2.78
  11  -8   2   14.42    2.54
  11  -8   2   19.39    3.21
 -12   8  -2   20.84    3.20
 -12   8  -2   15.13    2.77
  12  -8   2   14.97    2.88
  12  -8   2   17.47    3.21
 -13   8  -2   -1.28    2.13
 -13   8  -2    4.17    2.23
  13  -8   2    2.86    2.01
  13  -8   2    3.18    2.36
 -14   8  -2   -1.93    2.05
  14  -8   2    0.99    2.27
  14  -8   2    2.41    2.25
 -15   8  -2    6.87    2.96
  15  -8   2    6.95    2.60
  15  -8   2    3.51    2.46
 -16   8  -2    4.49    2.93
  16  -8   2    2.65    2.30
  16  -8   2    1.47    2.40
  10   7  -2    0.94    1.92
  10   7  -2   -0.63    2.32
   9   7  -2   -1.21    2.06
   9   7  -2    3.31    2.30
   8   7  -2    6.87    2.53
   8   7  -2   13.25    2.91
   7   7  -2   15.52    2.92
   6   7  -2    0.27    1.37
  -6  -7   2   -0.12    1.32
   5   7  -2   17.77    2.63
  -5  -7   2   15.30    2.68
   4   7  -2    0.37    1.24
  -4  -7   2    0.88    1.56
   3   7  -2    5.37    1.63
  -3  -7   2    5.92    1.37
  -3  -7   2    5.29    1.68
  -3  -7   2    6.75    1.42
   2   7  -2   76.99    3.59
  -2  -7   2   75.40    3.64
  -2  -7   2   74.51    3.20
  -2  -7   2   76.35    3.25
  -2  -7   2   76.90    3.61
   1   7  -2   50.01    2.88
  -1  -7   2   55.85    3.06
  -1  -7   2   51.98    2.79
  -1  -7   2   60.65    2.88
  -1  -7   2   56.87    2.75
   0  -7   2   12.67    1.61
   0  -7   2   14.34    1.72
   0  -7   2   13.89    1.86
   0  -7   2   12.21    1.53
   1  -7   2    9.91    1.36
   1  -7   2    7.25    1.49
   1  -7   2    6.70    1.29
   1  -7   2    9.41    1.60
   2  -7   2  106.85    3.91
   2  -7   2  112.63    4.11
  -3   7  -2    5.81    1.20
   3  -7   2    7.38    1.35
   3  -7   2    5.60    1.41
   3  -7   2    6.28    1.31
  -4   7  -2   33.60    2.22
   4  -7   2   37.23    2.45
   4  -7   2   37.05    2.30
   4  -7   2   34.74    2.39
  -5   7  -2   24.61    2.29
   5  -7   2   29.66    2.30
   5  -7   2   29.46    2.26
   5  -7   2   26.25    2.11
  -6   7  -2   35.22    2.59
   6  -7   2   43.96    2.78
   6  -7   2   40.69    2.78
   6  -7   2   40.08    2.63
  -7   7  -2    4.68    1.40
   7  -7   2    7.58    1.74
   7  -7   2    6.62    1.62
  -8   7  -2   49.06    3.39
  -8   7  -2   47.64    3.45
   8  -7   2   50.95    3.22
   8  -7   2   54.65    3.60
  -9   7  -2   15.69    2.70
  -9   7  -2   15.39    2.62
   9  -7   2   12.33    2.35
   9  -7   2   13.90    2.33
 -10   7  -2    1.93    1.88
 -10   7  -2    3.18    1.84
  10  -7   2   -1.51    1.67
  10  -7   2    2.31    1.74
 -11   7  -2    2.33    1.93
 -11   7  -2    1.44    1.86
  11  -7   2    2.62    1.76
  11  -7   2   -2.88    1.38
 -12   7  -2   15.71    2.93
 -12   7  -2   20.72    3.29
  12  -7   2   25.30    3.41
  12  -7   2   16.89    2.91
 -13   7  -2    1.05    2.17
  13  -7   2    0.46    2.06
  13  -7   2   -0.26    2.06
 -14   7  -2   11.15    3.01
  14  -7   2    9.28    2.94
  14  -7   2   10.69    2.86
 -15   7  -2    3.55    2.60
  15  -7   2    7.63    2.82
  15  -7   2    5.82    2.75
 -16   7  -2    4.08    2.80
  16  -7   2    0.67    2.40
  16  -7   2    1.84    2.33
  11   6  -2    6.52    2.90
  11   6  -2    5.02    2.48
  10   6  -2   -2.06    2.09
  10   6  -2   -1.31    1.83
   9   6  -2   -0.79    2.05
   9   6  -2   -1.84    1.74
   8   6  -2   22.12    3.30
   8   6  -2   23.03    3.35
   7   6  -2   10.53    2.46
   6   6  -2   18.54    2.62
   5   6  -2   14.53    2.39
  -5  -6   2   13.47    2.38
   4   6  -2   34.35    2.79
  -4  -6   2   35.52    3.18
  -4  -6   2   35.64    2.45
   3   6  -2   -0.84    1.00
  -3  -6   2    1.29    0.98
  -3  -6   2    0.52    1.16
  -3  -6   2    0.82    0.85
   2   6  -2  169.69    5.36
  -2  -6   2  176.80    5.51
  -2  -6   2  165.57    4.88
  -2  -6   2  175.54    4.95
   1   6  -2   80.09    3.28
  -1  -6   2   75.71    3.15
  -1  -6   2   75.34    3.03
  -1  -6   2   82.00    3.36
  -1  -6   2   76.05    3.06
   0  -6   2    1.73    0.98
   0  -6   2   -0.13    0.82
   0  -6   2    1.83    0.80
   0  -6   2    0.48    0.76
   1  -6   2    9.01    1.32
   1  -6   2    8.32    1.23
   1  -6   2    8.28    1.29
   1  -6   2    8.77    1.16
  -2   6  -2  134.48    4.23
   2  -6   2  133.43    4.29
   2  -6   2  123.25    4.14
   2  -6   2  139.03    4.27
  -3   6  -2    6.23    1.20
   3  -6   2    6.65    1.26
   3  -6   2    5.47    1.14
   3  -6   2    3.61    1.00
  -4   6  -2  111.68    3.88
   4  -6   2  109.31    3.95
   4  -6   2  107.75    3.85
   4  -6   2  105.51    3.76
  -5   6  -2   69.57    3.16
   5  -6   2   71.32    3.21
   5  -6   2   70.53    3.16
   5  -6   2   70.69    3.14
  -6   6  -2   70.29    3.23
   6  -6   2   69.59    3.27
   6  -6   2   73.76    3.40
   6  -6   2   72.44    3.38
  -7   6  -2    3.83    1.47
   7  -6   2    3.06    1.22
   7  -6   2    5.18    1.46
  -8   6  -2   32.28    3.13
  -8   6  -2   32.19    3.08
   8  -6   2   31.88    3.11
   8  -6   2   38.76    3.39
  -9   6  -2    7.01    1.92
  -9   6  -2    6.68    2.02
   9  -6   2    4.86    1.88
   9  -6   2    6.83    2.16
 -10   6  -2   -0.42    1.79
 -10   6  -2   -0.83    1.73
  10  -6   2    0.66    1.62
  10  -6   2   -3.35    1.24
 -11   6  -2   54.38    3.94
 -11   6  -2   65.42    4.27
  11  -6   2   61.01    4.50
  11  -6   2   61.17    4.16
 -12   6  -2   17.53    2.93
 -12   6  -2   23.55    3.46
  12  -6   2   13.76    2.86
  12  -6   2   22.85    3.49
 -13   6  -2    0.95    1.88
  13  -6   2    0.19    1.92
  13  -6   2   -0.41    1.91
 -14   6  -2    2.91    2.35
  14  -6   2    3.77    2.61
  14  -6   2    3.68    2.44
 -15   6  -2    8.58    2.99
  15  -6   2   12.96    3.25
  15  -6   2    4.20    2.67
 -16   6  -2    0.01    2.23
  16  -6   2   -0.11    2.63
  12   5  -2    4.67    2.91
  12   5  -2    2.43    2.45
  11   5  -2    2.55    2.54
  11   5  -2    0.64    1.76
  10   5  -2   -0.56    1.70
  10   5  -2   -1.58    1.94
   9   5  -2    9.22    2.68
   9   5  -2    1.34    2.04
   8   5  -2   49.37    3.99
   8   5  -2   40.50    4.20
   7   5  -2    1.10    1.68
   6   5  -2   26.88    3.05
   5   5  -2   21.93    2.55
  -5  -5   2   22.57    2.75
   4   5  -2   55.39    3.11
  -4  -5   2   53.67    3.14
  -4  -5   2   54.38    2.32
  -4  -5   2   49.97    2.37
   3   5  -2    8.80    1.49
  -3  -5   2    8.39    1.55
  -3  -5   2    5.16    1.06
  -3  -5   2    6.00    1.08
   2   5  -2  436.36    9.80
  -2  -5   2  423.99    9.37
  -2  -5   2  431.23    9.36
  -2  -5   2  431.38    9.89
   1   5  -2    2.49    0.83
  -1  -5   2    2.29    0.82
  -1  -5   2    3.17    0.86
  -1  -5   2    5.16    1.05
  -1  -5   2    2.21    0.95
   0  -5   2   24.90    1.67
   0  -5   2   23.95    1.68
   0  -5   2   25.77    1.72
   0  -5   2   26.00    1.59
   1  -5   2   58.70    2.51
   1  -5   2   55.88    2.35
   1  -5   2   59.71    2.26
   1  -5   2   63.29    2.60
  -2   5  -2   69.00    2.64
   2  -5   2   68.72    2.73
   2  -5   2   60.05    2.59
   2  -5   2   64.18    2.69
   2  -5   2   64.47    2.59
  -3   5  -2    0.62    0.72
   3  -5   2    2.84    0.94
   3  -5   2    1.22    0.92
   3  -5   2    2.44    0.96
  -4   5  -2   51.83    2.52
   4  -5   2   54.16    2.54
   4  -5   2   52.73    2.47
   4  -5   2   54.22    2.60
  -5   5  -2  157.12    4.73
   5  -5   2  159.00    4.84
   5  -5   2  141.23    4.67
   5  -5   2  158.73    4.79
  -6   5  -2   -0.71    0.86
   6  -5   2    1.96    1.22
   6  -5   2   -0.06    0.87
  -7   5  -2   69.09    3.37
  -7   5  -2   69.18    3.42
   7  -5   2   73.35    2.53
   7  -5   2   68.29    3.45
   7  -5   2   68.07    3.47
  -8   5  -2   98.30    4.21
  -8   5  -2  101.79    4.52
   8  -5   2  101.55    3.43
   8  -5   2  104.17    4.46
   8  -5   2  101.22    4.65
  -9   5  -2   26.28    2.88
  -9   5  -2   22.11    2.73
   9  -5   2   22.97    2.07
   9  -5   2   20.53    2.77
   9  -5   2   18.15    2.77
 -10   5  -2    0.73    1.72
 -10   5  -2    3.44    2.08
  10  -5   2   -0.29    1.65
  10  -5   2    1.16    2.02
 -11   5  -2   35.06    3.78
 -11   5  -2   34.35    3.49
  11  -5   2   30.43    3.70
  11  -5   2   31.98    3.59
 -12   5  -2   -0.27    1.79
  12  -5   2    3.76    2.12
  12  -5   2    1.18    2.07
 -13   5  -2    6.97    2.61
  13  -5   2    3.64    2.52
  13  -5   2    2.36    2.15
 -14   5  -2    4.88    2.47
  14  -5   2    3.25    2.61
  14  -5   2    1.70    2.33
 -15   5  -2    6.78    2.89
  15  -5   2    2.98    2.41
  15  -5   2    0.58    2.34
 -16   5  -2   -0.81    2.31
  16  -5   2    0.73    2.77
  12   4  -2    0.18    2.31
  12   4  -2    5.24    2.88
  11   4  -2   -1.33    1.80
  11   4  -2   -1.01    2.20
  10   4  -2   -0.03    1.67
  10   4  -2   -0.03    1.98
   9   4  -2   12.28    2.48
   9   4  -2    5.64    2.33
   8   4  -2   18.09    2.75
   8   4  -2   17.04    2.73
   7   4  -2    2.02    1.46
   6   4  -2   41.80    2.96
   5   4  -2   93.40    4.02
  -5  -4   2   88.87    3.01
  -5  -4   2   93.10    3.18
   4   4  -2    3.67    1.25
  -4  -4   2    3.44    1.22
  -4  -4   2    3.01    0.82
  -4  -4   2    2.43    0.87
   3   4  -2    4.94    1.21
  -3  -4   2    5.92    0.96
  -3  -4   2    6.20    1.02
  -3  -4   2    6.91    1.35
   2   4  -2  365.23    8.24
  -2  -4   2  372.32    8.01
  -2  -4   2  364.64    7.92
  -2  -4   2  354.81    8.25
   1   4  -2   74.56    2.62
  -1  -4   2   68.23    2.64
  -1  -4   2   66.54    2.55
  -1  -4   2   67.83    2.49
  -1  -4   2   69.23    2.48
   0  -4   2   20.66    1.38
   0  -4   2   22.90    1.49
   0  -4   2   23.02    1.48
   0  -4   2   23.90    1.43
   1  -4   2  139.84    3.88
   1  -4   2  139.23    3.75
   1  -4   2  138.94    3.81
   1  -4   2  141.94    3.93
  -2   4  -2   15.87    1.35
   2  -4   2   19.12    1.48
   2  -4   2   18.98    1.53
   2  -4   2   18.20    1.48
   2  -4   2   17.06    1.38
  -3   4  -2   13.96    1.46
   3  -4   2   14.00    1.39
   3  -4   2   16.95    1.55
   3  -4   2   15.39    1.53
  -4   4  -2  145.13    4.17
   4  -4   2  141.70    4.19
   4  -4   2  139.89    4.21
   4  -4   2  136.54    4.10
  -5   4  -2  237.98    6.10
   5  -4   2  231.39    6.18
   5  -4   2  229.89    6.11
   5  -4   2  224.20    5.88
  -6   4  -2   30.01    2.55
   6  -4   2   26.10    2.36
   6  -4   2   25.26    1.45
   6  -4   2   25.24    2.33
  -7   4  -2   59.75    3.13
  -7   4  -2   61.68    3.02
   7  -4   2   60.57    3.27
   7  -4   2   65.25    2.57
   7  -4   2   50.67    2.94
  -8   4  -2   33.48    2.67
  -8   4  -2   32.74    3.01
   8  -4   2   34.47    2.80
   8  -4   2   40.51    3.21
   8  -4   2   38.38    2.31
  -9   4  -2    3.08    1.81
  -9   4  -2    3.88    1.62
   9  -4   2   -0.92    1.02
   9  -4   2    1.76    1.90
   9  -4   2    2.65    1.73
 -10   4  -2   29.35    3.36
 -10   4  -2   31.89    3.08
  10  -4   2   35.19    3.63
  10  -4   2   32.46    2.76
  10  -4   2   32.52    3.68
 -11   4  -2   33.51    3.72
  11  -4   2   39.19    4.08
  11  -4   2   36.44    3.83
 -12   4  -2    5.86    2.08
  12  -4   2    9.42    2.84
  12  -4   2    5.42    2.28
 -13   4  -2   -2.52    1.87
  13  -4   2    0.87    2.01
  13  -4   2   -0.34    1.83
 -14   4  -2    1.17    2.16
  14  -4   2    3.04    2.62
  14  -4   2    7.28    2.78
 -15   4  -2    6.01    2.63
  15  -4   2    3.35    2.40
  15  -4   2    0.38    2.28
  13   3  -2   -1.00    2.40
  13   3  -2    0.81    2.26
  12   3  -2   -3.13    2.21
  12   3  -2    2.26    2.32
  11   3  -2    5.28    2.38
  11   3  -2    3.80    2.56
  10   3  -2   -0.14    1.75
  10   3  -2    0.07    1.93
   9   3  -2   28.52    3.59
   9   3  -2   26.61    3.28
   8   3  -2   11.01    2.40
   8   3  -2    6.86    2.13
   7   3  -2    0.79    1.59
   7   3  -2    1.32    1.32
   6   3  -2   14.68    2.17
  -6  -3   2   13.77    1.55
   5   3  -2   86.82    3.59
  -5  -3   2   88.19    2.85
  -5  -3   2   90.18    3.06
   4   3  -2   70.37    3.01
  -4  -3   2   70.24    3.00
  -4  -3   2   65.53    2.35
  -4  -3   2   64.51    2.45
   3   3  -2   51.37    2.39
  -3  -3   2   53.95    2.47
  -3  -3   2   52.96    1.99
  -3  -3   2   52.83    2.06
   2   3  -2  113.21    3.36
  -2  -3   2  114.37    3.17
  -2  -3   2  116.38    3.22
  -2  -3   2  117.29    3.45
   1   3  -2    2.72    0.78
  -1  -3   2    3.13    0.77
  -1  -3   2    3.79    0.77
  -1  -3   2    2.69    0.73
   0  -3   2  418.76    8.66
   0  -3   2  436.15    8.43
   0  -3   2  420.50    8.65
   0  -3   2  410.14    8.72
   1  -3   2  146.65    3.71
   1  -3   2  134.41    3.40
   1  -3   2  139.73    3.63
  -2   3  -2  107.10    2.94
   2  -3   2  111.82    3.03
   2  -3   2  103.67    3.01
   2  -3   2  111.45    3.12
   2  -3   2  107.99    3.11
  -3   3  -2    7.96    1.07
   3  -3   2    7.95    1.12
   3  -3   2    9.93    1.12
   3  -3   2    8.65    1.14
  -4   3  -2   53.41    2.41
   4  -3   2   50.87    2.38
   4  -3   2   51.60    2.15
   4  -3   2   53.11    2.46
  -5   3  -2   12.67    1.60
   5  -3   2   12.11    1.51
   5  -3   2    8.72    1.41
  -6   3  -2   28.65    2.44
  -6   3  -2   23.81    2.02
   6  -3   2   26.59    2.37
   6  -3   2   24.29    2.33
  -7   3  -2   56.10    2.79
  -7   3  -2   58.47    3.12
   7  -3   2   51.13    3.09
   7  -3   2   51.07    3.06
   7  -3   2   58.12    2.65
  -8   3  -2   51.51    2.91
  -8   3  -2   40.49    2.96
   8  -3   2   47.31    3.27
   8  -3   2   47.66    2.74
   8  -3   2   46.24    3.14
  -9   3  -2    1.08    1.58
  -9   3  -2    0.74    1.41
   9  -3   2    1.06    1.66
   9  -3   2   -0.03    1.05
   9  -3   2   -0.99    1.69
 -10   3  -2   17.62    2.81
  10  -3   2   15.40    2.31
  10  -3   2   13.58    2.85
  10  -3   2   13.16    2.55
 -11   3  -2   26.38    3.27
  11  -3   2   27.88    3.41
  11  -3   2   28.82    3.18
  11  -3   2   23.92    3.53
 -12   3  -2    2.79    2.01
  12  -3   2    0.19    1.56
  12  -3   2    1.42    2.02
  12  -3   2    0.99    2.17
 -13   3  -2    2.77    2.14
  13  -3   2    5.17    2.74
  13  -3   2    0.41    2.14
 -14   3  -2    1.32    2.06
  14  -3   2    3.09    2.45
  14  -3   2    0.88    1.97
 -15   3  -2    0.78    2.25
  15  -3   2    6.40    2.86
  13   2  -2    2.89    2.33
  13   2  -2   -1.17    2.24
  12   2  -2    6.21    2.52
  12   2  -2    2.81    2.37
  11   2  -2    4.21    2.42
  11   2  -2    2.87    2.10
  10   2  -2    1.19    1.65
  10   2  -2    2.73    2.22
   9   2  -2   16.84    2.87
   9   2  -2   18.08    2.74
   8   2  -2   12.34    2.51
   8   2  -2   14.34    2.52
   7   2  -2   17.96    2.44
   7   2  -2   16.41    2.39
  -7  -2   2   15.47    1.77
   6   2  -2   75.36    3.73
   6   2  -2   86.23    3.84
  -6  -2   2   80.16    2.83
  -6  -2   2   83.12    3.08
   5   2  -2   31.79    2.22
  -5  -2   2   30.28    1.75
  -5  -2   2   31.63    1.65
   4   2  -2   37.41    2.10
  -4  -2   2   34.55    1.77
  -4  -2   2   36.53    1.67
   3   2  -2    2.81    0.87
  -3  -2   2    4.12    0.92
  -3  -2   2    3.30    0.71
  -3  -2   2    4.24    0.85
   2   2  -2  967.97   17.74
  -2  -2   2  929.63   17.87
  -2  -2   2  956.31   17.92
  -2  -2   2  951.19   17.77
   1   2  -2   15.55    0.99
  -1  -2   2   15.08    0.97
  -1  -2   2   15.12    1.05
  -1  -2   2   14.83    1.01
   0  -2   2  161.90    3.74
   0  -2   2  163.88    3.78
   0  -2   2  161.28    3.77
   1  -2   2  190.85    4.32
   1  -2   2  199.51    4.36
   2  -2   2  402.45    8.12
   2  -2   2  396.53    8.03
   2  -2   2  409.07    8.15
  -3   2  -2  973.93   17.92
   3  -2   2  940.85   18.11
   3  -2   2  974.98   18.39
   3  -2   2  963.98   18.21
  -4   2  -2   37.61    2.07
   4  -2   2   34.14    1.92
   4  -2   2   35.21    2.07
   4  -2   2   33.86    1.60
  -5   2  -2   14.65    1.76
  -5   2  -2   14.99    1.45
   5  -2   2   15.07    1.72
   5  -2   2   14.74    1.74
  -6   2  -2    9.98    1.35
  -6   2  -2    6.91    1.37
   6  -2   2    9.67    1.73
   6  -2   2    8.16    1.56
  -7   2  -2   68.69    2.88
  -7   2  -2   60.38    3.21
   7  -2   2   66.58    3.42
   7  -2   2   74.22    3.73
  -8   2  -2   53.64    2.74
  -8   2  -2   51.94    3.40
   8  -2   2   55.59    3.41
   8  -2   2   61.00    3.59
  -9   2  -2    7.86    2.09
   9  -2   2    4.81    1.56
   9  -2   2    6.98    2.22
   9  -2   2    5.91    2.02
 -10   2  -2   13.47    2.39
  10  -2   2   19.92    2.65
  10  -2   2   17.29    2.99
  10  -2   2   14.68    2.65
 -11   2  -2   10.69    2.46
  11  -2   2   11.16    2.54
  11  -2   2   12.98    2.37
  11  -2   2   13.16    2.74
 -12   2  -2    1.83    1.88
  12  -2   2    0.35    1.96
  12  -2   2   -2.20    2.10
  12  -2   2    0.25    1.86
 -13   2  -2    7.76    2.57
  13  -2   2    9.12    2.81
  13  -2   2    9.92    3.14
  13  -2   2    4.56    2.29
  14  -2   2    4.91    2.65
  14  -2   2    1.68    2.54
  15  -2   2    1.34    2.81
  14   1  -2   -1.61    2.39
  14   1  -2    0.45    2.20
  13   1  -2    2.33    2.22
  13   1  -2    3.71    2.67
  12   1  -2    4.06    2.30
  12   1  -2    7.88    2.82
  11   1  -2    0.09    1.76
  11   1  -2   -0.50    1.66
  10   1  -2    7.87    2.19
  10   1  -2    6.22    2.04
  10   1  -2   13.46    2.76
   9   1  -2   11.70    2.46
   9   1  -2   14.22    2.70
   8   1  -2   28.93    2.94
   8   1  -2   29.12    3.08
   7   1  -2   49.66    3.05
   7   1  -2   47.03    3.16
  -7  -1   2   49.01    2.49
   6   1  -2   59.75    3.18
   6   1  -2   58.61    3.05
  -6  -1   2   55.09    2.47
   5   1  -2   40.04    2.46
   5   1  -2   43.03    2.39
  -5  -1   2   39.52    1.98
   4   1  -2   20.79    1.61
   4   1  -2   18.20    1.72
  -4  -1   2   18.23    1.34
  -4  -1   2   19.15    1.49
   3   1  -2   11.57    1.30
   3   1  -2   10.75    1.19
  -3  -1   2   10.46    1.12
  -3  -1   2   10.66    1.18
   2   1  -2  323.62    7.07
   2   1  -2  332.12    6.60
  -2  -1   2  323.41    6.73
  -1  -1   2    4.12    0.65
   0  -1   2   37.67    1.20
   1  -1   2  575.68   10.77
   2  -1   2   18.75    1.14
  -3   1  -2  234.10    5.60
   3  -1   2  249.23    5.77
   3  -1   2  252.71    5.76
  -4   1  -2  203.99    5.25
  -4   1  -2  214.88    4.69
   4  -1   2  196.92    5.33
  -5   1  -2   17.22    1.75
  -5   1  -2   15.27    1.24
   5  -1   2   16.62    1.83
  -6   1  -2   30.33    1.71
  -6   1  -2   29.32    2.30
   6  -1   2   28.10    2.27
   6  -1   2   30.16    2.65
  -7   1  -2   56.59    2.46
  -7   1  -2   63.83    3.36
   7  -1   2   57.26    3.25
   7  -1   2   60.67    3.38
  -8   1  -2    6.24    1.78
   8  -1   2    4.00    1.93
   8  -1   2    8.95    2.08
  -9   1  -2   22.81    2.83
   9  -1   2   23.67    3.16
   9  -1   2   17.95    2.77
 -10   1  -2    3.34    1.96
  10  -1   2    5.19    2.12
  10  -1   2    5.25    1.86
  10  -1   2    4.28    1.97
 -11   1  -2    0.90    1.89
  11  -1   2    0.51    1.87
  11  -1   2    1.43    1.64
  11  -1   2   -0.11    2.04
  12  -1   2   -3.02    1.81
  12  -1   2   -1.90    2.05
  12  -1   2    3.43    2.13
  13  -1   2    6.60    2.55
  13  -1   2    3.68    2.75
  13  -1   2    9.20    3.00
  14  -1   2    1.37    2.44
  14  -1   2   -0.99    2.53
  14  -1   2    3.87    2.64
  14   0  -2   -0.51    2.06
  14   0  -2    1.53    2.51
  13   0  -2    6.01    2.71
  13   0  -2    7.50    2.66
  12   0  -2    6.75    2.42
  12   0  -2    2.55    2.11
  11   0  -2   -0.01    1.74
  11   0  -2    0.38    1.87
  11   0  -2   -0.04    1.56
  10   0  -2    6.71    2.14
  10   0  -2    8.10    2.05
  10   0  -2    1.49    2.01
   9   0  -2   54.54    3.58
   9   0  -2   53.66    3.63
   9   0  -2   58.05    3.60
  -9   0   2   58.09    3.66
   8   0  -2    3.08    1.59
   8   0  -2    2.82    1.71
   8   0  -2    0.53    1.29
  -8   0   2    1.99    1.16
  -8   0   2   -0.69    1.05
   7   0  -2   23.15    2.55
   7   0  -2   18.76    2.23
   7   0  -2   18.86    2.07
  -7   0   2   20.70    2.12
  -7   0   2   24.17    1.93
   6   0  -2   31.81    2.29
   6   0  -2   35.31    2.39
  -6   0   2   30.89    2.04
  -6   0   2   33.93    2.02
   5   0  -2   15.37    1.70
   5   0  -2   15.00    1.57
  -5   0   2   13.13    1.39
  -5   0   2   16.21    1.50
  -5   0   2   15.05    1.53
   4   0  -2    5.52    1.02
   4   0  -2    4.64    1.05
  -4   0   2    6.32    0.95
  -4   0   2    4.51    0.93
  -4   0   2    4.51    0.93
   3   0  -2    7.89    1.06
   3   0  -2    7.15    1.07
  -3   0   2    5.69    0.96
  -2   0   2    0.99    0.55
  -1   0   2   24.28    1.02
   2   0   2    9.83    1.09
  -3   0  -2  261.75    5.93
  -3   0  -2  260.02    5.10
   3   0   2  247.16    6.00
  -4   0  -2   49.58    1.57
  -4   0  -2   48.33    2.29
   4   0   2   45.54    2.43
  -5   0  -2   24.72    1.27
  -5   0  -2   25.20    1.98
   5   0   2   23.96    1.94
  -6   0  -2   78.44    3.41
  -6   0  -2   70.09    2.38
   6   0   2   71.44    3.57
  -7   0  -2   59.47    3.37
  -7   0  -2   61.21    2.38
   7   0   2   62.53    3.54
  -8   0  -2    8.02    1.96
   8   0   2    7.43    2.22
  -9   0  -2   -1.05    1.46
   9   0   2    1.72    1.95
   9   0   2    1.81    1.88
  10   0   2    9.90    2.51
  10   0   2   10.17    2.43
  11   0   2    1.17    1.70
  11   0   2    1.25    2.06
  11   0   2    0.20    2.03
  12   0   2   -0.35    1.98
  12   0   2    0.76    2.27
  12   0   2    3.00    2.05
  13   0   2    2.54    2.37
  13   0   2    5.42    2.47
  13   0   2    3.07    2.65
  14   0   2    7.62    3.11
  14   0   2    6.84    3.20
  15  -1  -2    1.16    2.30
  15  -1  -2    0.84    2.42
  14  -1  -2    4.02    2.35
  14  -1  -2    0.95    2.52
  13  -1  -2   14.09    3.05
  13  -1  -2    7.39    2.85
  12  -1  -2    8.18    2.54
  12  -1  -2    5.41    2.22
 -12   1   2    6.06    2.04
  11  -1  -2   -0.02    1.50
  11  -1  -2    2.08    1.92
  11  -1  -2   -1.60    1.35
 -11   1   2    0.26    1.39
  10  -1  -2   26.63    2.99
  10  -1  -2   25.85    3.34
  10  -1  -2   21.85    2.76
 -10   1   2   25.91    2.97
   9  -1  -2   33.98    3.45
   9  -1  -2   36.81    3.02
   9  -1  -2   36.41    3.02
  -9   1   2   30.07    2.87
  -9   1   2   34.79    2.61
   8  -1  -2   -1.23    1.23
   8  -1  -2   -0.25    1.16
   8  -1  -2   -2.19    0.95
  -8   1   2   -0.02    1.08
  -8   1   2    1.59    1.18
   7  -1  -2   20.12    2.16
   7  -1  -2   19.02    2.04
   7  -1  -2   18.06    2.15
  -7   1   2   15.32    1.89
  -7   1   2   18.86    2.03
   6  -1  -2   47.09    2.33
   6  -1  -2   49.30    2.58
   6  -1  -2   50.64    2.70
  -6   1   2   54.93    2.52
  -6   1   2   50.17    2.46
  -6   1   2   49.54    2.46
   5  -1  -2    3.38    0.94
   5  -1  -2    5.06    1.12
   5  -1  -2    3.43    0.93
  -5   1   2    2.93    0.86
  -5   1   2    1.72    0.92
  -5   1   2    2.71    0.96
   4  -1  -2  168.94    4.12
   4  -1  -2  168.48    4.41
   4  -1  -2  166.17    4.44
  -4   1   2  164.73    4.17
  -4   1   2  170.59    4.43
   3  -1  -2   67.29    2.34
   3  -1  -2   68.35    2.28
  -3   1   2   69.39    2.43
  -2   1   2   74.68    2.24
  -1   1   2    5.69    0.83
  -1  -1  -2   20.95    1.16
   1   1   2   21.83    1.14
  -2  -1  -2    3.77    0.90
   2   1   2    2.55    0.82
   3   1   2  102.24    3.35
  -4  -1  -2   17.65    0.84
   4   1   2   20.88    1.87
  -5  -1  -2   18.59    1.02
   5   1   2   17.52    1.97
  -6  -1  -2  100.02    2.75
   6   1   2  101.65    4.26
   7   1   2   30.26    3.04
   8   1   2    0.89    1.79
   9   1   2    1.87    1.75
  10   1   2   15.61    2.98
  11   1   2    9.00    2.59
  11   1   2    9.26    2.77
  11   1   2    4.95    2.18
  12   1   2    0.63    2.26
  12   1   2   -1.82    2.06
  12   1   2   -1.90    1.74
  13   1   2   10.47    3.20
  13   1   2   11.19    3.11
  13   1   2    5.23    2.62
  14   1   2    3.30    2.64
  14   1   2    0.59    2.31
  15  -2  -2   -0.08    2.62
  14  -2  -2    2.08    2.15
  14  -2  -2    4.41    2.85
  13  -2  -2   14.71    3.15
  13  -2  -2   14.58    2.86
 -13   2   2   12.51    2.79
  12  -2  -2    8.66    2.34
  12  -2  -2    9.55    2.39
  12  -2  -2   10.22    2.58
 -12   2   2    6.73    2.28
  11  -2  -2    6.54    2.04
  11  -2  -2    6.92    2.06
  11  -2  -2    7.38    2.39
 -11   2   2   11.04    2.32
  10  -2  -2   59.44    4.22
  10  -2  -2   64.33    3.87
  10  -2  -2   55.99    3.57
 -10   2   2   55.05    3.36
 -10   2   2   60.74    3.84
   9  -2  -2    1.62    1.27
   9  -2  -2   -1.20    1.31
   9  -2  -2    0.14    1.64
  -9   2   2    2.69    1.51
  -9   2   2    1.57    1.50
   8  -2  -2    1.41    1.17
   8  -2  -2    1.32    1.06
   8  -2  -2   -0.69    1.39
  -8   2   2   -0.68    1.09
  -8   2   2    0.73    1.18
   7  -2  -2   74.54    3.18
   7  -2  -2   85.42    3.71
   7  -2  -2   75.56    3.29
  -7   2   2   79.24    3.34
  -7   2   2   76.60    3.34
   6  -2  -2  116.22    3.69
   6  -2  -2  112.97    3.95
   6  -2  -2  107.59    3.73
  -6   2   2  112.48    3.88
  -6   2   2  113.32    3.86
  -6   2   2  114.19    3.61
   5  -2  -2    6.15    1.05
   5  -2  -2    6.26    1.04
   5  -2  -2    7.06    1.27
  -5   2   2    6.60    1.09
  -5   2   2    6.54    1.23
  -5   2   2    5.87    1.00
   4  -2  -2  393.18    8.28
   4  -2  -2  407.37    8.55
   4  -2  -2  408.93    8.56
  -4   2   2  396.86    8.24
  -4   2   2  395.24    8.73
   3  -2  -2  646.39   12.36
  -3   2   2  636.17   12.78
   2  -2  -2   30.34    1.35
  -2   2   2   28.85    1.46
   1  -2  -2   17.49    1.05
  -1   2   2   15.74    0.99
   0  -2  -2  314.58    6.49
   0   2   2  303.33    6.40
   0   2   2  308.44    6.11
  -1  -2  -2   66.72    2.37
   1   2   2   70.65    2.37
  -2  -2  -2    1.88    0.95
   2   2   2    1.93    0.89
  -3  -2  -2   95.38    3.46
   3   2   2  105.37    3.56
   4   2   2   57.57    2.89
  -5  -2  -2   13.84    0.74
   5   2   2   16.30    1.99
   6   2   2   25.76    2.73
   7   2   2   23.67    2.99
   8   2   2   -0.23    1.75
   9   2   2   13.47    2.80
  10   2   2   13.20    3.00
  11   2   2   -0.40    1.75
  12   2   2    3.97    2.28
  12   2   2   -2.58    2.22
  12   2   2    3.74    2.56
  13   2   2    0.57    2.71
  13   2   2    2.60    2.43
  15  -3  -2    2.03    2.74
  14  -3  -2    1.33    2.47
 -14   3   2    5.40    2.34
  13  -3  -2    9.33    2.44
  13  -3  -2    9.10    2.90
 -13   3   2   13.93    2.74
  12  -3  -2    3.00    2.21
  12  -3  -2    1.28    1.69
  12  -3  -2    4.50    1.94
 -12   3   2   -0.81    1.61
  11  -3  -2    9.49    2.07
  11  -3  -2   10.26    2.24
  11  -3  -2   10.57    2.51
 -11   3   2    8.35    2.04
 -11   3   2    8.50    2.15
  10  -3  -2   19.53    2.56
  10  -3  -2   17.57    2.90
  10  -3  -2   19.78    2.53
 -10   3   2   18.97    2.60
 -10   3   2   23.39    2.82
   9  -3  -2   28.99    2.45
   9  -3  -2   29.69    3.18
   9  -3  -2   27.43    2.67
  -9   3   2   26.83    2.86
  -9   3   2   23.22    2.67
   8  -3  -2   35.36    2.69
   8  -3  -2   32.86    2.42
   8  -3  -2   34.67    2.37
  -8   3   2   30.99    2.57
  -8   3   2   36.10    2.64
   7  -3  -2  135.63    4.43
   7  -3  -2  139.08    4.82
   7  -3  -2  130.50    4.37
  -7   3   2  130.67    4.46
  -7   3   2  138.26    4.69
  -7   3   2  140.35    4.19
   6  -3  -2  173.44    4.84
   6  -3  -2  173.63    5.18
   6  -3  -2  173.73    4.80
  -6   3   2  169.83    5.11
  -6   3   2  170.26    4.46
  -6   3   2  167.12    4.89
   5  -3  -2    1.81    0.82
   5  -3  -2    1.78    0.99
   5  -3  -2    2.93    0.82
  -5   3   2    1.90    0.97
  -5   3   2    2.92    0.95
   4  -3  -2   40.79    1.87
   4  -3  -2   43.87    1.83
   4  -3  -2   40.64    2.03
  -4   3   2   42.24    1.92
  -4   3   2   41.94    2.13
   3  -3  -2    4.21    0.92
   3  -3  -2    3.09    0.86
  -3   3   2    4.06    0.83
  -3   3   2    4.51    1.05
   2  -3  -2   95.82    2.83
  -2   3   2   92.63    2.88
   1  -3  -2  463.39    9.39
  -1   3   2  459.20    9.28
   0  -3  -2   16.55    1.52
   0  -3  -2   16.20    1.29
   0   3   2   17.68    1.39
  -1  -3  -2   18.65    1.45
   1   3   2   20.61    1.45
  -2  -3  -2    6.71    1.31
   2   3   2    4.94    1.15
  -3  -3  -2  136.26    4.57
   3   3   2  140.82    4.55
  -4  -3  -2   23.76    2.27
   4   3   2   20.75    2.10
   5   3   2   11.16    2.01
   6   3   2   39.04    3.16
   7   3   2    6.28    1.91
   8   3   2    2.03    1.69
   9   3   2    9.89    2.49
  10   3   2   15.44    3.27
  11   3   2    0.64    2.30
  12   3   2    0.25    2.52
  12   3   2    5.03    2.53
  13   3   2    1.41    2.77
  16  -4  -2    0.05    2.65
  15  -4  -2    4.09    2.56
  14  -4  -2    9.21    2.59
 -14   4   2    7.96    2.60
  13  -4  -2    8.99    2.70
 -13   4   2    5.82    2.46
  12  -4  -2    0.79    1.84
  12  -4  -2    2.88    1.71
  12  -4  -2    0.61    1.74
 -12   4   2    0.57    1.72
  11  -4  -2    9.18    2.45
  11  -4  -2    9.09    2.18
  11  -4  -2    9.30    1.94
 -11   4   2    6.95    2.04
 -11   4   2    9.17    2.30
  10  -4  -2   15.79    2.26
  10  -4  -2   18.13    2.64
  10  -4  -2   15.93    2.33
 -10   4   2   15.20    2.50
 -10   4   2   13.18    2.44
   9  -4  -2   26.05    2.96
   9  -4  -2   24.07    2.57
   9  -4  -2   24.60    2.40
  -9   4   2   20.69    2.48
  -9   4   2   24.14    2.79
   8  -4  -2   31.39    2.20
   8  -4  -2   33.40    2.52
   8  -4  -2   27.32    2.70
  -8   4   2   33.04    2.72
  -8   4   2   32.62    2.05
  -8   4   2   32.69    2.57
   7  -4  -2  204.32    5.80
   7  -4  -2  205.75    6.17
   7  -4  -2  207.16    5.58
  -7   4   2  204.25    6.23
  -7   4   2  197.55    5.14
  -7   4   2  202.42    5.87
   6  -4  -2   51.65    2.50
   6  -4  -2   54.84    2.77
   6  -4  -2   55.32    2.34
  -6   4   2   55.24    2.63
  -6   4   2   51.89    2.77
   5  -4  -2   82.55    3.00
   5  -4  -2   78.61    3.08
   5  -4  -2   82.38    2.75
  -5   4   2   77.76    3.23
  -5   4   2   90.26    3.11
   4  -4  -2  188.89    4.60
   4  -4  -2  193.20    5.06
   4  -4  -2  191.26    4.94
  -4   4   2  183.50    5.19
  -4   4   2  178.69    4.78
   3  -4  -2  273.46    6.41
   3  -4  -2  283.88    6.51
  -3   4   2  273.22    6.60
  -3   4   2  268.08    6.28
   2  -4  -2   28.47    1.71
   2  -4  -2   31.22    1.73
  -2   4   2   28.23    1.67
   1  -4  -2   40.98    2.03
   1  -4  -2   50.25    2.20
   0  -4  -2  204.30    5.32
   0   4   2  194.61    5.16
  -1  -4  -2    6.82    1.22
   1   4   2   10.00    1.31
  -2  -4  -2   59.60    2.88
   2   4   2   60.07    2.86
  -3  -4  -2   30.28    2.26
   3   4   2   30.93    2.20
  -4  -4  -2   28.09    2.71
   4   4   2   23.96    2.51
  -5  -4  -2    5.61    1.74
   5   4   2    6.70    1.85
   6   4   2   22.18    2.72
   7   4   2    6.76    2.19
   8   4   2    9.93    2.58
   9   4   2    7.09    2.56
  10   4   2    4.78    2.62
  11   4   2   -0.84    2.35
  12   4   2    8.67    2.95
  12   4   2    2.98    2.32
  16  -5  -2   -1.64    2.46
  15  -5  -2    0.57    2.25
  14  -5  -2    7.11    2.76
 -14   5   2    2.63    2.27
  13  -5  -2    9.93    2.73
  13  -5  -2    9.46    2.47
 -13   5   2    9.89    2.58
  12  -5  -2   -0.30    1.67
  12  -5  -2    0.17    1.65
 -12   5   2    2.39    1.96
 -12   5   2    1.74    2.01
  11  -5  -2   11.15    2.27
  11  -5  -2   10.51    2.45
 -11   5   2   15.56    2.72
 -11   5   2   12.72    2.54
  10  -5  -2   19.07    2.54
  10  -5  -2   16.04    2.56
  10  -5  -2   14.76    2.08
 -10   5   2   13.41    2.53
 -10   5   2   16.25    2.53
   9  -5  -2    1.94    1.44
   9  -5  -2    1.36    1.29
   9  -5  -2   -0.51    1.04
  -9   5   2    2.71    1.82
  -9   5   2   -0.91    1.40
   8  -5  -2   20.48    2.38
   8  -5  -2   18.84    2.15
   8  -5  -2   23.60    2.08
  -8   5   2   18.43    2.30
  -8   5   2   21.08    1.66
  -8   5   2   22.21    2.62
   7  -5  -2   66.38    3.26
   7  -5  -2   67.01    3.10
   7  -5  -2   67.07    2.76
  -7   5   2   68.17    3.55
  -7   5   2   68.90    3.22
  -7   5   2   67.09    2.43
   6  -5  -2   34.76    1.95
   6  -5  -2   40.74    2.32
   6  -5  -2   37.09    2.43
  -6   5   2   38.01    2.28
  -6   5   2   40.94    2.60
   5  -5  -2   67.30    2.84
   5  -5  -2   70.28    3.00
   5  -5  -2   62.72    2.36
  -5   5   2   60.82    2.70
  -5   5   2   57.99    3.04
   4  -5  -2  134.42    4.14
   4  -5  -2  130.85    4.15
   4  -5  -2  128.63    3.71
  -4   5   2  126.99    4.23
  -4   5   2  132.39    4.06
   3  -5  -2    6.01    1.03
   3  -5  -2    6.47    1.21
  -3   5   2    5.08    1.03
  -3   5   2    7.86    1.36
   2  -5  -2   99.54    3.46
   2  -5  -2  105.33    3.40
   1  -5  -2  146.34    4.53
   1  -5  -2  153.11    4.52
   0  -5  -2   78.00    3.22
   0  -5  -2   83.84    2.48
   0   5   2   87.77    3.26
  -1  -5  -2   25.69    2.09
   1   5   2   28.14    2.10
  -2  -5  -2   68.30    3.33
   2   5   2   65.53    3.16
  -3  -5  -2   74.86    3.72
   3   5   2   75.38    3.64
  -4  -5  -2    8.57    1.85
   4   5   2    8.69    1.83
  -5  -5  -2   15.13    2.47
   5   5   2   15.79    2.30
   6   5   2   34.02    3.61
   7   5   2    0.05    1.69
   8   5   2    2.45    2.14
   9   5   2    1.67    2.21
  10   5   2    2.03    2.46
  11   5   2    0.50    2.44
  16  -6  -2   -3.46    2.21
  15  -6  -2    0.89    2.23
 -15   6   2   -0.97    2.18
  14  -6  -2    8.97    2.86
 -14   6   2    7.32    2.52
  13  -6  -2    5.76    2.43
  13  -6  -2    3.51    1.94
 -13   6   2    4.53    2.22
 -13   6   2   -0.45    2.00
  12  -6  -2    0.91    1.69
  12  -6  -2   -1.74    1.68
 -12   6   2    0.60    1.70
 -12   6   2    2.02    2.02
  11  -6  -2   21.05    2.81
  11  -6  -2   16.06    2.72
 -11   6   2   18.17    2.93
 -11   6   2   22.06    3.00
  10  -6  -2   19.63    2.89
  10  -6  -2   24.07    2.82
 -10   6   2   23.06    2.93
 -10   6   2   22.33    3.14
   9  -6  -2   -0.20    1.30
   9  -6  -2    4.92    1.37
   9  -6  -2    1.64    1.35
  -9   6   2    3.51    1.60
  -9   6   2    0.10    1.88
   8  -6  -2   43.73    2.84
   8  -6  -2   44.21    2.45
   8  -6  -2   45.42    2.99
  -8   6   2   44.99    3.15
  -8   6   2   41.87    2.94
  -8   6   2   44.85    2.04
   7  -6  -2   84.38    3.03
   7  -6  -2   78.16    3.50
   7  -6  -2   83.81    3.80
  -7   6   2   75.72    3.44
  -7   6   2   75.56    3.80
   6  -6  -2   26.04    2.09
   6  -6  -2   30.10    2.17
   6  -6  -2   24.41    1.77
  -6   6   2   25.17    2.55
  -6   6   2   27.83    2.39
   5  -6  -2   12.21    1.61
   5  -6  -2   10.21    1.54
   5  -6  -2   11.11    1.35
  -5   6   2   12.36    1.65
  -5   6   2   12.46    1.79
   4  -6  -2  163.19    5.02
   4  -6  -2  176.22    4.61
   4  -6  -2  162.54    5.01
  -4   6   2  166.36    5.22
  -4   6   2  155.50    4.84
   3  -6  -2    1.16    0.90
   3  -6  -2    2.10    0.89
   2  -6  -2  175.46    4.99
   2  -6  -2  166.03    5.14
   1  -6  -2  182.18    4.20
   1  -6  -2  191.20    5.57
   0  -6  -2   30.14    2.19
   0  -6  -2   32.49    1.59
   0   6   2   31.01    2.15
  -1  -6  -2    2.76    1.24
   1   6   2    0.11    0.83
  -2  -6  -2   57.04    3.34
   2   6   2   54.91    3.23
  -3  -6  -2   30.32    2.96
   3   6   2   32.47    2.61
  -4  -6  -2    1.71    1.46
   4   6   2    1.62    1.38
  -5  -6  -2   36.59    3.77
   5   6   2   31.57    3.42
   6   6   2   24.64    3.20
   7   6   2   -1.24    1.31
   8   6   2    5.54    2.41
   9   6   2    8.74    2.58
  10   6   2    6.02    2.86
  11   6   2   -0.37    2.45
  11   6   2    0.77    1.87
  16  -7  -2   -3.55    2.22
  15  -7  -2    4.51    2.52
 -15   7   2    1.00    2.33
  14  -7  -2    9.09    2.83
  14  -7  -2    5.59    2.34
 -14   7   2   10.87    2.89
 -14   7   2    8.44    2.78
  13  -7  -2    0.11    1.98
  13  -7  -2    5.86    2.25
 -13   7   2    1.10    2.17
 -13   7   2    4.64    2.40
  12  -7  -2    5.87    2.23
  12  -7  -2    4.44    2.02
 -12   7   2    7.78    2.30
 -12   7   2    4.70    2.14
  11  -7  -2   41.48    3.32
  11  -7  -2   46.26    4.22
 -11   7   2   47.15    4.09
 -11   7   2   50.54    4.06
  10  -7  -2    7.59    1.93
  10  -7  -2   15.26    2.69
 -10   7   2   10.19    2.55
 -10   7   2   12.19    2.42
   9  -7  -2    4.94    1.64
   9  -7  -2    2.12    1.73
  -9   7   2    4.26    1.77
  -9   7   2    3.47    1.89
   8  -7  -2   31.29    2.59
   8  -7  -2   25.80    2.84
  -8   7   2   31.17    2.96
  -8   7   2   29.37    3.20
   7  -7  -2   69.23    3.57
   7  -7  -2   76.48    2.96
   7  -7  -2   79.20    3.69
  -7   7   2   68.76    3.51
  -7   7   2   68.46    3.95
   6  -7  -2    0.23    1.06
   6  -7  -2    0.91    1.07
   6  -7  -2    1.36    0.96
  -6   7   2    1.62    1.29
  -6   7   2    0.39    0.89
   5  -7  -2  125.16    4.57
   5  -7  -2  121.49    4.51
   5  -7  -2  132.54    3.98
  -5   7   2  131.72    4.82
  -5   7   2  128.25    4.54
   4  -7  -2   28.41    2.26
   4  -7  -2   30.21    1.96
  -4   7   2   24.90    2.35
  -4   7   2   25.76    2.03
   3  -7  -2    0.95    0.91
   3  -7  -2   -0.89    0.98
   2  -7  -2    7.13    1.44
   1  -7  -2   89.43    2.65
   1  -7  -2   92.30    3.96
   0  -7  -2   20.20    2.38
   0  -7  -2   15.98    1.33
   0   7   2   20.64    2.33
  -1  -7  -2   17.01    2.27
  -1  -7  -2   21.37    1.71
   1   7   2   16.71    2.15
  -2  -7  -2  107.98    4.76
   2   7   2  105.83    4.61
  -3  -7  -2   41.19    3.73
   3   7   2   33.94    3.30
  -4  -7  -2   22.42    2.94
   4   7   2   22.56    2.86
  -5  -7  -2   29.12    3.54
   5   7   2   42.04    3.96
  -6  -7  -2    1.29    1.65
   6   7   2    3.23    1.77
   7   7   2   -4.57    1.53
   8   7   2    4.37    2.19
   9   7   2    2.79    2.44
  10   7   2   -3.38    2.12
  16  -8  -2    2.25    2.51
 -16   8   2    1.85    2.61
  15  -8  -2    6.20    2.32
 -15   8   2    3.87    2.90
  14  -8  -2    6.50    2.63
  14  -8  -2    9.44    2.58
 -14   8   2   11.66    3.06
 -14   8   2    4.88    2.59
  13  -8  -2    5.23    2.08
  13  -8  -2   13.45    2.84
 -13   8   2    9.55    2.85
 -13   8   2    8.08    2.69
  12  -8  -2    8.83    2.18
  12  -8  -2    6.27    2.31
 -12   8   2    9.81    2.52
 -12   8   2    8.53    2.57
  11  -8  -2   69.62    4.59
  11  -8  -2   70.52    4.21
 -11   8   2   74.13    4.55
 -11   8   2   79.93    4.86
  10  -8  -2    0.76    1.54
  10  -8  -2    1.28    1.51
 -10   8   2    1.77    2.22
 -10   8   2    0.83    1.61
   9  -8  -2    6.00    2.08
   9  -8  -2    5.75    1.83
  -9   8   2    4.33    2.02
  -9   8   2    1.80    1.66
   8  -8  -2    5.74    1.79
   8  -8  -2    6.83    1.76
  -8   8   2    4.71    2.18
  -8   8   2    4.70    1.65
   7  -8  -2   21.74    2.61
   7  -8  -2   14.83    2.08
  -7   8   2   22.14    2.87
  -7   8   2   15.10    2.13
   6  -8  -2    5.48    1.20
   6  -8  -2    2.00    1.16
   6  -8  -2    1.06    1.19
  -6   8   2    3.73    1.78
  -6   8   2    5.64    1.53
   5  -8  -2  147.51    5.26
   5  -8  -2  152.84    4.54
  -5   8   2  143.86    5.35
  -5   8   2  153.70    5.31
   4  -8  -2   72.40    3.58
   4  -8  -2   80.03    3.21
  -4   8   2   73.08    2.82
  -4   8   2   82.33    3.79
   3  -8  -2   -0.37    0.78
   3  -8  -2    0.94    1.07
   2  -8  -2    3.80    1.42
   1  -8  -2   50.60    3.13
   0  -8  -2   11.06    2.14
   0   8   2   11.90    1.98
  -1  -8  -2    6.65    1.88
   1   8   2    6.24    1.79
  -2  -8  -2   27.79    3.24
   2   8   2   30.10    3.29
  -3  -8  -2   11.67    2.31
   3   8   2   11.03    2.23
  -4  -8  -2    0.43    1.64
   4   8   2    6.79    1.89
  -5  -8  -2   16.76    2.84
   5   8   2   17.57    2.73
  -6  -8  -2    4.78    2.32
   6   8   2    4.22    2.29
   7   8   2    2.85    2.38
   8   8   2    7.93    2.91
   9   8   2   -0.77    2.26
  16  -9  -2    2.03    2.46
 -16   9   2    3.66    2.77
  15  -9  -2    3.09    2.04
 -15   9   2    2.08    2.74
 -15   9   2   -0.62    2.22
  14  -9  -2    4.10    2.35
  14  -9  -2    6.47    2.60
 -14   9   2    4.40    2.67
 -14   9   2    3.86    2.44
  13  -9  -2    3.73    2.21
  13  -9  -2    2.04    1.96
 -13   9   2    1.01    2.10
 -13   9   2    1.44    2.29
  12  -9  -2   10.98    2.50
  12  -9  -2   12.74    2.58
 -12   9   2   10.83    2.96
 -12   9   2   13.77    2.79
  11  -9  -2   23.39    3.15
  11  -9  -2   29.70    3.60
 -11   9   2   28.93    3.44
 -11   9   2   25.91    3.73
  10  -9  -2    1.44    1.82
  10  -9  -2   -0.08    1.63
 -10   9   2   -0.68    1.54
 -10   9   2   -1.35    1.68
   9  -9  -2    3.34    1.75
   9  -9  -2    7.36    2.04
  -9   9   2    6.80    1.86
  -9   9   2    8.80    2.44
   8  -9  -2   10.46    2.07
   8  -9  -2    5.57    1.84
  -8   9   2    8.55    2.06
  -8   9   2    7.19    2.45
   7  -9  -2   20.57    2.71
   7  -9  -2   17.81    2.58
  -7   9   2   19.59    2.81
  -7   9   2   18.38    2.58
   6  -9  -2   11.53    2.00
  -6   9   2   13.58    2.19
  -6   9   2   12.68    2.63
   5  -9  -2   32.87    3.09
   5  -9  -2   38.24    2.34
  -5   9   2   37.64    2.76
  -5   9   2   34.82    3.33
   4  -9  -2   48.68    3.15
   4  -9  -2   50.21    2.76
  -4   9   2   50.27    3.13
   3  -9  -2    1.83    1.49
   2  -9  -2   26.85    2.88
   1  -9  -2   19.77    2.67
  -1   9   2   20.12    2.64
   0  -9  -2    4.97    1.73
   0   9   2    0.38    1.27
  -1  -9  -2    9.64    2.09
   1   9   2    6.50    1.84
  -2  -9  -2    8.52    2.07
   2   9   2   10.46    2.22
  -3  -9  -2    4.39    2.07
   3   9   2    6.07    2.08
  -4  -9  -2    3.34    2.17
   4   9   2    0.39    1.64
  -5  -9  -2    6.53    2.53
   5   9   2    4.95    2.21
  -6  -9  -2    5.39    2.63
   6   9   2    2.79    2.28
   7   9   2   -2.48    1.99
   8   9   2    6.31    2.94
  16 -10  -2    5.96    2.84
 -16  10   2   -1.95    2.46
 -16  10   2    5.66    2.83
  15 -10  -2    6.43    2.70
  15 -10  -2    7.03    2.56
 -15  10   2    5.24    2.95
 -15  10   2    3.37    2.41
  14 -10  -2    2.39    2.06
  14 -10  -2   -0.72    2.23
 -14  10   2    5.04    2.71
 -14  10   2    3.32    2.41
  13 -10  -2   -3.03    1.61
  13 -10  -2   -0.13    2.04
 -13  10   2    2.42    2.27
 -13  10   2    4.21    2.22
  12 -10  -2    4.73    2.16
  12 -10  -2    5.21    2.35
 -12  10   2    5.51    2.65
 -12  10   2    8.45    2.52
  11 -10  -2   17.14    2.92
  11 -10  -2   15.23    2.85
 -11  10   2   16.32    3.19
 -11  10   2   14.95    2.87
  10 -10  -2    2.68    1.63
  10 -10  -2    2.13    1.68
 -10  10   2    4.15    2.13
 -10  10   2    2.21    1.79
   9 -10  -2   12.65    2.36
   9 -10  -2   10.96    2.43
  -9  10   2   13.85    2.92
  -9  10   2   13.77    2.55
   8 -10  -2   10.95    2.43
   8 -10  -2   15.09    2.53
  -8  10   2   10.92    2.53
  -8  10   2   11.32    2.30
   7 -10  -2    8.43    2.11
   7 -10  -2   10.99    2.16
  -7  10   2   11.40    2.48
  -7  10   2   11.94    2.33
   6 -10  -2    8.62    1.96
  -6  10   2    1.99    2.08
  -6  10   2    7.70    1.96
   5 -10  -2   33.77    3.35
  -5  10   2   39.12    3.02
  -5  10   2   34.43    3.38
   4 -10  -2   11.74    2.17
  -4  10   2   13.66    2.28
   3 -10  -2    3.39    1.78
   2 -10  -2   26.32    3.13
   1 -10  -2   21.74    2.98
  -1  10   2   23.52    2.97
   0 -10  -2    2.06    1.71
   0  10   2    2.44    1.54
  -1 -10  -2    4.02    1.82
   1  10   2    7.95    2.01
  -2 -10  -2   23.25    3.28
   2  10   2   31.11    3.68
  -3 -10  -2   -1.00    1.47
   3  10   2    1.57    1.63
  -4 -10  -2    8.35    2.56
   4  10   2    9.74    2.43
  -5 -10  -2    6.98    2.76
   5  10   2    8.85    2.69
  -6 -10  -2    5.17    2.62
   6  10   2    2.84    2.35
   7  10   2    4.29    2.38
  16 -11  -2   -0.37    2.30
 -16  11   2    4.55    2.81
 -16  11   2    1.53    2.78
  15 -11  -2    3.40    2.32
  15 -11  -2    5.25    2.76
 -15  11   2    3.26    2.53
 -15  11   2   10.22    3.40
  14 -11  -2    2.40    2.17
  14 -11  -2    2.42    2.32
 -14  11   2   -1.51    2.39
 -14  11   2   -1.02    2.21
  13 -11  -2    0.53    2.02
  13 -11  -2    0.04    1.61
 -13  11   2    2.53    2.30
 -13  11   2   -0.58    2.39
  12 -11  -2   11.27    2.80
  12 -11  -2    8.83    2.71
 -12  11   2    4.90    2.88
 -12  11   2   17.60    3.19
  11 -11  -2   11.50    2.61
  11 -11  -2   18.85    3.11
 -11  11   2   11.06    2.72
 -11  11   2   11.63    2.75
  10 -11  -2    3.20    1.89
  10 -11  -2   -0.68    1.27
 -10  11   2    3.46    1.76
 -10  11   2    1.86    2.27
   9 -11  -2   27.29    3.28
   9 -11  -2   28.18    3.51
  -9  11   2   33.46    4.04
  -9  11   2   29.56    3.47
   8 -11  -2   10.71    2.37
   8 -11  -2   12.77    2.55
  -8  11   2   10.32    2.37
  -8  11   2   12.88    2.87
   7 -11  -2    1.65    1.72
  -7  11   2    4.24    1.95
  -7  11   2    3.75    2.07
   6 -11  -2   14.77    2.44
  -6  11   2   12.35    2.43
  -6  11   2   11.98    2.62
   5 -11  -2   35.80    3.64
  -5  11   2   40.82    3.94
  -5  11   2   41.67    3.30
   4 -11  -2   19.68    2.85
  -4  11   2   19.53    2.70
   3 -11  -2    7.59    2.10
   2 -11  -2   15.89    2.64
   1 -11  -2    8.92    2.35
  -1  11   2   11.91    2.49
   0 -11  -2    0.45    1.70
   0  11   2    6.66    2.06
  -1 -11  -2   14.68    3.04
   1  11   2   16.93    2.94
  -2 -11  -2   17.73    3.15
   2  11   2   14.11    2.91
  -3 -11  -2    0.52    1.99
   3  11   2   -2.41    1.55
  -4 -11  -2    5.91    2.45
   4  11   2    5.18    2.13
  -5 -11  -2    3.46    2.40
   5  11   2    1.41    2.20
  -6 -11  -2    0.55    2.31
   6  11   2   -0.88    1.90
  16 -12  -2    2.63    2.38
 -16  12   2    2.64    2.79
 -16  12   2    1.89    3.00
  15 -12  -2    1.02    2.42
  15 -12  -2    3.94    2.52
 -15  12   2    6.49    3.11
 -15  12   2    2.51    2.57
  14 -12  -2    0.78    2.34
  14 -12  -2   -1.90    1.97
 -14  12   2    2.00    2.38
 -14  12   2   -0.27    2.40
  13 -12  -2    2.87    2.27
  13 -12  -2    3.27    2.30
 -13  12   2    3.35    2.85
 -13  12   2    3.46    2.39
  12 -12  -2    3.16    2.33
  12 -12  -2    6.48    2.37
 -12  12   2    5.50    2.34
 -12  12   2    7.29    2.68
  11 -12  -2    6.39    2.41
  11 -12  -2   10.23    2.69
 -11  12   2    6.54    2.42
 -11  12   2    8.10    2.75
  10 -12  -2    0.23    1.76
  10 -12  -2    1.79    1.66
 -10  12   2    0.51    1.85
 -10  12   2    0.29    1.81
   9 -12  -2   22.53    3.17
  -9  12   2   33.74    4.03
  -9  12   2   37.97    3.96
   8 -12  -2   12.39    2.68
  -8  12   2    9.49    2.38
  -8  12   2    9.94    2.54
   7 -12  -2    0.16    1.45
  -7  12   2    2.53    1.89
  -7  12   2    3.23    1.68
   6 -12  -2   20.15    2.85
  -6  12   2   16.80    3.10
  -6  12   2   16.93    2.80
   5 -12  -2   15.89    2.67
  -5  12   2   25.98    3.14
  -5  12   2   25.30    3.33
   4 -12  -2    3.39    1.77
  -4  12   2    2.98    1.55
  -4  12   2    4.89    2.18
   3 -12  -2   10.74    2.46
   2 -12  -2   24.70    3.32
  -2  12   2   21.83    3.10
   1 -12  -2   -1.12    1.61
  -1  12   2    7.20    2.12
   0 -12  -2    5.58    2.29
   0  12   2   11.22    2.51
  -1 -12  -2   18.05    3.17
   1  12   2   21.07    3.17
  -2 -12  -2    4.77    2.36
   2  12   2   -0.99    1.82
  -3 -12  -2    2.97    2.11
   3  12   2   -0.59    1.64
  -4 -12  -2    3.21    2.68
   4  12   2    5.15    2.62
  -5 -12  -2    6.71    2.60
   5  12   2    3.12    2.24
  15 -13  -2    5.28    2.67
  15 -13  -2    9.44    3.13
 -15  13   2    3.41    3.03
 -15  13   2    7.39    3.31
  14 -13  -2    0.02    2.22
  14 -13  -2   -0.12    2.04
 -14  13   2   -0.68    2.79
 -14  13   2    3.00    2.45
  13 -13  -2    2.05    1.84
  13 -13  -2    4.58    2.41
 -13  13   2    5.01    3.02
 -13  13   2    2.61    2.41
  12 -13  -2    7.61    2.68
  12 -13  -2    4.98    2.25
 -12  13   2    4.23    2.94
 -12  13   2    2.81    2.47
  11 -13  -2    0.21    1.93
  11 -13  -2    0.97    1.74
 -11  13   2    1.31    2.61
 -11  13   2    0.76    2.02
  10 -13  -2    2.37    1.72
 -10  13   2   -0.72    1.73
 -10  13   2    0.99    2.02
   9 -13  -2   25.20    3.63
  -9  13   2   20.49    3.73
  -9  13   2   25.29    3.47
   8 -13  -2    4.30    1.91
  -8  13   2    6.30    2.10
  -8  13   2   11.51    2.95
   7 -13  -2   -0.74    1.30
  -7  13   2    3.26    2.27
  -7  13   2    3.03    1.62
   6 -13  -2   20.04    3.18
  -6  13   2   13.95    2.57
  -6  13   2   25.84    3.62
   5 -13  -2   28.51    3.55
  -5  13   2   30.55    3.55
  -5  13   2   30.03    3.74
   4 -13  -2   -0.14    1.64
  -4  13   2    0.18    1.49
  -4  13   2    0.18    1.93
   3 -13  -2   19.10    3.15
  -3  13   2   27.51    3.37
   2 -13  -2   12.94    2.91
  -2  13   2   15.69    2.90
   1 -13  -2   -4.08    1.49
  -1  13   2    0.44    1.66
   0 -13  -2    3.84    2.07
   0  13   2    3.66    1.99
  -1 -13  -2    9.63    2.74
   1  13   2    5.52    2.21
  -2 -13  -2   -3.18    2.00
   2  13   2    1.52    2.13
  -3 -13  -2    3.15    2.27
   3  13   2    4.27    2.48
  -4 -13  -2    1.78    2.56
   4  13   2    5.60    2.83
  15 -14  -2    2.46    2.62
  15 -14  -2    3.26    2.32
 -15  14   2    4.99    2.83
 -15  14   2    0.33    2.87
  14 -14  -2    0.70    2.14
  14 -14  -2   -2.32    2.11
 -14  14   2    3.90    2.73
 -14  14   2   -4.83    1.74
  13 -14  -2    1.32    2.07
  13 -14  -2    3.81    2.58
 -13  14   2    1.90    2.38
 -13  14   2    3.99    2.74
  12 -14  -2   10.07    2.79
  12 -14  -2    4.25    2.59
 -12  14   2    9.85    2.75
 -12  14   2   12.45    3.31
  11 -14  -2    0.08    1.92
 -11  14   2   -1.09    1.83
 -11  14   2   -0.48    2.50
  10 -14  -2    4.91    2.19
 -10  14   2    5.60    2.45
 -10  14   2   -0.37    2.43
   9 -14  -2   17.41    3.24
  -9  14   2   21.77    3.88
  -9  14   2   17.44    3.13
   8 -14  -2    4.25    2.29
  -8  14   2    2.12    1.71
  -8  14   2    8.08    2.89
   7 -14  -2    5.55    2.36
  -7  14   2    5.93    2.65
  -7  14   2    7.04    2.35
   6 -14  -2   15.95    3.05
  -6  14   2   13.87    2.84
  -6  14   2   16.07    3.36
   5 -14  -2    6.44    2.27
  -5  14   2    6.48    2.08
  -5  14   2   13.07    3.14
   4 -14  -2    1.72    1.73
  -4  14   2    1.11    1.57
  -4  14   2    0.81    2.11
   3 -14  -2   19.68    3.30
  -3  14   2   19.83    3.11
   2 -14  -2    1.76    1.82
  -2  14   2    0.72    1.57
   1 -14  -2   -1.94    1.95
  -1  14   2    0.98    2.04
   0 -14  -2    5.86    2.56
   0  14   2    5.42    2.44
  -1 -14  -2    5.32    2.29
   1  14   2    3.17    2.19
  -2 -14  -2   -1.91    1.80
   2  14   2    0.94    1.81
  -3 -14  -2    1.03    2.00
   3  14   2   -0.02    1.95
  14 -15  -2   -1.26    2.27
  14 -15  -2    1.96    2.44
 -14  15   2    0.48    3.07
 -14  15   2   -2.62    2.24
  13 -15  -2    4.34    2.41
 -13  15   2    4.74    2.83
 -13  15   2    5.49    2.82
  12 -15  -2    4.38    2.44
 -12  15   2    5.15    3.19
 -12  15   2    4.88    2.55
  11 -15  -2    0.47    2.04
 -11  15   2   -0.20    1.67
 -11  15   2    1.93    2.84
  10 -15  -2    4.13    2.19
 -10  15   2   -1.55    1.78
 -10  15   2    7.92    3.06
   9 -15  -2    4.98    2.57
  -9  15   2    7.22    3.19
  -9  15   2    7.87    2.65
   8 -15  -2    1.52    1.91
  -8  15   2    0.99    1.94
  -8  15   2    6.46    2.85
   7 -15  -2    0.92    2.12
  -7  15   2    1.55    2.47
  -7  15   2    5.55    2.13
   6 -15  -2    8.29    2.70
  -6  15   2    8.97    2.57
  -6  15   2   10.10    3.13
   5 -15  -2    0.37    1.91
  -5  15   2   -1.32    1.61
  -5  15   2    4.70    2.53
   4 -15  -2    0.87    2.05
  -4  15   2    2.00    1.98
   3 -15  -2    9.78    2.64
  -3  15   2   10.65    2.60
   2 -15  -2    6.28    2.60
  -2  15   2    8.93    2.66
   1 -15  -2    0.59    2.35
  -1  15   2   -1.19    1.92
   0 -15  -2    4.17    2.56
   0  15   2    0.90    1.98
  -1 -15  -2   -0.14    1.99
   1  15   2    0.51    2.02
  13 -16  -2    3.26    2.69
 -13  16   2    2.32    3.22
 -13  16   2    4.09    2.67
  12 -16  -2    2.31    2.28
 -12  16   2    6.62    2.87
 -12  16   2    2.21    3.07
  11 -16  -2   -1.01    2.02
 -11  16   2   -0.41    2.21
 -11  16   2    3.97    3.11
  10 -16  -2    7.02    2.66
 -10  16   2    5.33    2.53
 -10  16   2    4.06    3.07
   9 -16  -2    1.97    2.42
  -9  16   2    5.94    2.52
  -9  16   2    4.60    3.04
   8 -16  -2   -1.40    1.64
  -8  16   2   -3.94    2.07
  -8  16   2   -2.20    1.84
   7 -16  -2    2.10    1.92
  -7  16   2    9.16    2.61
  -7  16   2    4.97    2.87
   6 -16  -2   -0.99    1.85
  -6  16   2    4.87    2.80
  -6  16   2    3.33    2.20
   5 -16  -2    2.81    2.33
  -5  16   2    4.24    2.03
  -5  16   2   -0.58    2.55
   4 -16  -2    3.91    2.08
  -4  16   2   -0.11    1.88
  -4  16   2    2.80    2.02
   3 -16  -2    6.14    2.57
  -3  16   2    7.51    2.57
  -3  16   2    6.14    2.56
   2 -16  -2    4.37    2.71
  -2  16   2    2.19    1.98
   1 -16  -2   -1.09    2.18
  -1  16   2   -0.44    2.01
  11 -17  -2    1.29    2.23
 -11  17   2    0.63    2.41
 -11  17   2   -0.01    2.89
  10 -17  -2    8.31    3.07
 -10  17   2    7.65    2.81
 -10  17   2   11.28    3.70
   9 -17  -2    3.74    2.65
  -9  17   2    3.97    2.86
  -9  17   2    4.06    2.58
   8 -17  -2    0.94    2.29
  -8  17   2   -0.78    2.72
  -8  17   2    0.52    2.21
   7 -17  -2    1.48    2.39
  -7  17   2    2.79    2.21
  -7  17   2    2.73    2.84
   6 -17  -2    6.00    2.67
  -6  17   2    0.47    2.58
  -6  17   2    6.03    2.41
   5 -17  -2    2.59    2.34
  -5  17   2   -1.19    1.99
  -5  17   2   -0.39    1.63
   4 -17  -2    0.34    2.42
  -4  17   2   -1.23    2.01
  -4  17   2    1.49    2.08
   3 -17  -2   -2.76    2.01
  -3  17   2    4.53    2.40
  -3  17   2    0.86    2.21
  -4  18  -3   -0.54    2.06
  -4  18  -3   -0.85    1.93
   4 -18   3    0.71    2.29
  -5  18  -3    3.04    1.92
   5 -18   3   -2.45    2.13
  -6  18  -3    3.91    2.46
   6 -18   3    7.46    2.94
  -7  18  -3    0.51    2.30
   7 -18   3    4.71    2.45
  -8  18  -3   -1.34    1.89
   8 -18   3   -0.78    2.11
  -9  18  -3    0.93    1.96
  -9  18  -3   -0.33    2.70
   9 -18   3   -0.66    2.29
 -10  18  -3    3.70    2.64
 -10  18  -3    1.93    2.77
  10 -18   3    3.30    2.46
  -2  17  -3    9.51    3.01
  -2  17  -3    5.33    2.70
   2 -17   3    4.73    2.74
  -3  17  -3    7.32    2.88
  -3  17  -3   10.23    3.04
   3 -17   3    4.44    2.34
  -4  17  -3    0.00    1.52
  -4  17  -3   -0.41    1.92
   4 -17   3   -1.21    2.08
  -5  17  -3    1.98    1.78
   5 -17   3    0.11    2.13
  -6  17  -3   10.03    2.90
   6 -17   3    5.13    2.55
  -7  17  -3    1.32    1.90
   7 -17   3   -0.09    1.89
  -8  17  -3    3.96    2.37
   8 -17   3    3.96    2.28
  -9  17  -3    7.05    2.47
   9 -17   3    3.18    2.35
 -10  17  -3   -1.42    2.61
 -10  17  -3    2.31    2.05
  10 -17   3    2.50    2.21
 -11  17  -3    0.12    2.75
 -11  17  -3    2.47    2.45
  11 -17   3    4.73    2.60
 -12  17  -3    5.70    3.36
 -12  17  -3    6.23    2.85
  12 -17   3    9.36    3.26
   0  16  -3    2.45    2.43
   0 -16   3    0.13    1.84
  -1  16  -3   -0.17    2.01
  -1  16  -3    1.68    2.07
   1 -16   3    0.03    2.24
  -2  16  -3    2.52    2.25
  -2  16  -3    2.41    2.21
   2 -16   3    1.16    2.23
  -3  16  -3    7.95    2.64
  -3  16  -3    3.22    2.30
   3 -16   3    3.11    2.25
  -4  16  -3   -0.03    1.92
   4 -16   3   -0.71    1.84
  -5  16  -3    7.56    2.48
   5 -16   3    5.28    2.38
  -6  16  -3   12.01    2.79
   6 -16   3    9.47    2.67
  -7  16  -3    3.06    2.14
   7 -16   3   -1.07    1.40
  -8  16  -3    4.76    2.29
   8 -16   3    2.99    2.17
  -9  16  -3   15.05    3.24
   9 -16   3   10.26    2.95
 -10  16  -3   -0.98    1.66
 -10  16  -3    5.71    3.02
  10 -16   3   -1.15    1.81
 -11  16  -3    4.55    2.62
 -11  16  -3    2.18    2.42
  11 -16   3    5.26    2.41
  11 -16   3    3.57    2.48
 -12  16  -3    7.63    2.88
 -12  16  -3    1.78    2.51
  12 -16   3   -0.22    2.29
  12 -16   3    3.19    1.97
 -13  16  -3   -1.51    2.42
 -13  16  -3    4.60    2.76
  13 -16   3    2.77    2.53
  13 -16   3   -0.10    2.27
   2  15  -3   -1.14    2.22
  -2 -15   3    0.56    2.32
   1  15  -3    4.15    2.48
  -1 -15   3    9.08    2.79
   0  15  -3   -2.77    1.33
   0 -15   3    0.42    1.74
  -1  15  -3    4.24    2.30
   1 -15   3    0.86    2.07
  -2  15  -3   15.88    3.12
  -2  15  -3   15.41    3.08
   2 -15   3   15.21    3.26
   2 -15   3   15.66    3.21
  -3  15  -3    2.02    1.90
   3 -15   3    4.04    2.44
   3 -15   3    4.23    2.15
  -4  15  -3    3.63    2.06
   4 -15   3    6.84    2.33
   4 -15   3    7.72    2.71
  -5  15  -3    9.33    2.49
   5 -15   3   12.88    3.18
   5 -15   3   18.74    3.29
  -6  15  -3   11.22    2.64
   6 -15   3   11.71    2.84
  -7  15  -3    0.97    1.87
   7 -15   3   -0.33    1.70
  -8  15  -3   10.69    2.64
   8 -15   3    5.95    2.43
  -9  15  -3    2.94    2.13
   9 -15   3    5.67    2.49
 -10  15  -3   -0.73    1.56
 -10  15  -3    1.15    2.50
  10 -15   3    1.30    1.96
  10 -15   3    1.53    2.22
 -11  15  -3    9.50    2.90
 -11  15  -3    9.07    3.26
  11 -15   3    3.79    2.29
  11 -15   3    3.31    2.33
 -12  15  -3    2.35    2.42
 -12  15  -3    6.98    3.19
  12 -15   3    5.42    2.72
  12 -15   3    5.49    2.81
 -13  15  -3   -1.70    2.28
 -13  15  -3   -1.93    2.43
  13 -15   3    7.55    2.80
  13 -15   3    1.22    2.41
 -14  15  -3    2.15    2.61
 -14  15  -3    1.33    2.63
  14 -15   3    3.46    2.60
  14 -15   3    2.30    2.69
   4  14  -3    1.68    2.28
   4  14  -3    0.80    2.33
  -4 -14   3    1.90    2.53
   3  14  -3    4.23    2.36
  -3 -14   3    3.96    2.67
   2  14  -3    5.35    2.53
  -2 -14   3    7.37    2.79
   1  14  -3    9.37    2.63
  -1 -14   3    6.13    2.68
   0  14  -3    1.40    1.68
   0 -14   3   -0.16    1.69
  -1  14  -3    2.51    2.04
   1 -14   3    5.15    2.26
  -2  14  -3    7.77    2.26
  -2  14  -3    7.67    2.34
   2 -14   3    8.77    2.57
   2 -14   3    2.80    1.79
  -3  14  -3    0.70    1.60
   3 -14   3    3.00    1.81
   3 -14   3    5.39    2.36
  -4  14  -3    3.88    1.82
   4 -14   3    2.63    1.67
   4 -14   3    0.98    1.95
  -5  14  -3   14.15    2.65
   5 -14   3   13.00    2.89
   5 -14   3   16.43    3.02
  -6  14  -3    2.19    1.89
   6 -14   3    1.01    2.03
   6 -14   3    1.44    1.54
  -7  14  -3   -0.29    1.67
   7 -14   3    0.93    1.79
  -8  14  -3   16.72    2.84
   8 -14   3   23.84    3.41
  -9  14  -3    7.84    2.44
   9 -14   3    4.80    1.92
   9 -14   3   10.78    2.86
 -10  14  -3   -1.44    1.74
 -10  14  -3   -1.53    1.90
  10 -14   3    0.76    1.97
  10 -14   3   -1.31    1.82
 -11  14  -3   -0.31    2.45
 -11  14  -3    8.55    2.61
  11 -14   3    3.89    1.98
  11 -14   3    5.05    2.36
 -12  14  -3    3.66    2.33
 -12  14  -3   -0.16    2.18
  12 -14   3    3.30    2.27
  12 -14   3    6.22    2.68
 -13  14  -3    0.62    2.27
 -13  14  -3    4.09    2.63
  13 -14   3   -1.80    1.86
  13 -14   3    2.63    2.49
 -14  14  -3    4.06    2.92
 -14  14  -3    4.28    2.95
  14 -14   3    3.38    2.64
  14 -14   3    7.06    3.07
 -15  14  -3    4.44    3.36
 -15  14  -3    4.02    2.43
  15 -14   3    2.40    2.62
  15 -14   3    0.35    2.59
   5  13  -3    1.35    2.69
   5  13  -3    3.19    2.34
  -5 -13   3    0.38    2.25
   4  13  -3    3.18    2.45
   4  13  -3    3.63    2.49
  -4 -13   3    3.34    2.59
   3  13  -3   -2.03    1.74
  -3 -13   3   -0.75    2.09
   2  13  -3    8.30    2.60
  -2 -13   3   11.24    2.63
   1  13  -3    8.37    2.55
  -1 -13   3   17.98    3.17
   0  13  -3   -1.90    1.14
   0 -13   3   -1.97    1.24
  -1  13  -3    6.72    2.31
   1 -13   3    8.66    2.41
   1 -13   3    5.78    2.21
  -2  13  -3    0.49    1.58
   2 -13   3    1.46    1.71
   2 -13   3    2.56    1.92
  -3  13  -3    1.42    1.57
   3 -13   3    2.40    1.86
   3 -13   3    1.79    1.86
  -4  13  -3   14.61    2.67
   4 -13   3   18.36    3.02
   4 -13   3   11.72    2.38
  -5  13  -3   41.78    3.96
   5 -13   3   39.66    4.13
   5 -13   3   45.36    4.21
  -6  13  -3   13.58    2.65
   6 -13   3   14.93    2.92
   6 -13   3   14.74    2.77
  -7  13  -3    2.91    1.82
   7 -13   3    0.27    1.74
   7 -13   3    4.54    2.28
  -8  13  -3   16.66    3.00
   8 -13   3   16.96    2.85
   8 -13   3   17.67    2.90
  -9  13  -3    4.63    2.17
   9 -13   3    5.44    2.22
   9 -13   3    2.64    1.74
 -10  13  -3    5.89    2.15
 -10  13  -3    2.95    2.22
  10 -13   3    6.69    2.39
  10 -13   3    3.36    2.22
 -11  13  -3   14.80    3.49
 -11  13  -3   16.08    3.18
  11 -13   3    8.08    2.38
  11 -13   3   17.24    3.30
 -12  13  -3    7.78    2.49
 -12  13  -3    5.13    2.56
  12 -13   3    5.94    2.47
  12 -13   3    6.00    2.49
 -13  13  -3    1.13    2.15
 -13  13  -3    1.13    2.59
  13 -13   3    3.08    2.53
  13 -13   3   -3.08    1.44
 -14  13  -3    2.06    2.59
 -14  13  -3    0.02    2.09
  14 -13   3    5.90    2.70
  14 -13   3    2.86    2.50
 -15  13  -3    8.18    3.35
 -15  13  -3    5.37    3.01
  15 -13   3    8.26    2.92
  15 -13   3    3.44    2.71
   6  12  -3    2.05    2.58
   6  12  -3   -1.00    2.12
  -6 -12   3    0.46    2.31
   5  12  -3    1.12    2.14
   5  12  -3    4.05    2.29
  -5 -12   3   -0.02    2.11
   4  12  -3    3.33    2.10
  -4 -12   3   -0.14    1.93
   3  12  -3   -1.56    1.65
  -3 -12   3    0.45    2.00
   2  12  -3    9.60    2.57
  -2 -12   3   12.53    2.74
   1  12  -3    3.48    1.69
  -1 -12   3    4.95    1.85
   0  12  -3    2.67    1.58
   0 -12   3   -0.59    1.57
   0 -12   3    3.63    1.68
  -1  12  -3   24.24    3.10
   1 -12   3   21.12    2.92
   1 -12   3   19.80    2.97
   2 -12   3   30.93    3.40
   2 -12   3   25.41    3.31
  -3  12  -3   -2.39    1.18
   3 -12   3   -2.48    1.49
   3 -12   3    0.41    1.45
  -4  12  -3   18.57    2.79
   4 -12   3   19.59    2.88
   4 -12   3   15.58    2.78
  -5  12  -3   49.71    3.80
   5 -12   3   51.50    3.80
   5 -12   3   44.99    3.70
  -6  12  -3    3.53    1.87
   6 -12   3    3.34    1.58
   6 -12   3    3.51    2.07
  -7  12  -3    9.39    2.19
   7 -12   3    7.05    2.11
   7 -12   3    8.27    2.24
   7 -12   3    7.39    2.12
  -8  12  -3   22.64    3.17
   8 -12   3   18.12    2.99
   8 -12   3   11.38    2.43
  -9  12  -3    4.88    1.94
   9 -12   3    2.37    1.68
   9 -12   3    1.90    1.78
 -10  12  -3   16.60    3.04
 -10  12  -3   19.88    3.37
  10 -12   3   12.63    2.66
  10 -12   3   21.07    3.19
 -11  12  -3   19.95    3.31
 -11  12  -3   16.35    3.50
  11 -12   3   23.23    3.49
  11 -12   3   17.83    3.33
 -12  12  -3    4.50    2.37
 -12  12  -3    4.60    2.65
  12 -12   3    4.33    2.46
  12 -12   3    3.77    2.30
 -13  12  -3    2.57    2.09
 -13  12  -3    4.85    2.67
  13 -12   3    1.79    2.32
  13 -12   3    3.84    2.42
 -14  12  -3    2.98    2.59
 -14  12  -3   10.07    3.27
  14 -12   3    8.07    2.60
  14 -12   3    2.43    2.46
 -15  12  -3    5.52    2.71
 -15  12  -3    3.46    2.88
  15 -12   3    3.08    2.76
  15 -12   3    2.78    2.51
  16 -12   3    1.20    2.18
   7  11  -3   -1.38    2.16
   7  11  -3   -1.35    2.16
   6  11  -3    5.26    2.55
   6  11  -3    1.88    2.22
  -6 -11   3   -1.55    1.93
   5  11  -3    6.28    2.31
  -5 -11   3   -0.67    1.81
   4  11  -3    2.13    1.92
  -4 -11   3    0.85    1.92
   3  11  -3    3.85    1.96
  -3 -11   3    6.36    2.21
   2  11  -3   16.17    2.73
  -2 -11   3   13.65    2.70
   1  11  -3    9.46    2.08
  -1 -11   3   10.72    2.17
   0  11  -3   12.06    2.21
   0 -11   3    7.11    2.11
   0 -11   3    6.31    1.95
   1 -11   3   26.89    3.21
   1 -11   3   34.47    3.38
   2 -11   3   36.61    3.57
   2 -11   3   41.66    3.72
  -3  11  -3    0.71    1.35
   3 -11   3    1.73    1.79
   3 -11   3    3.14    1.49
  -4  11  -3   47.56    3.37
   4 -11   3   54.63    3.64
   4 -11   3   49.81    3.68
  -5  11  -3   40.53    3.75
   5 -11   3   45.98    3.33
   5 -11   3   44.86    4.03
  -6  11  -3   -0.65    1.22
   6 -11   3    1.53    1.45
   6 -11   3    0.99    1.71
   6 -11   3   -0.99    1.40
  -7  11  -3   18.23    2.87
   7 -11   3   20.06    3.01
   7 -11   3   21.28    3.19
   7 -11   3   15.38    2.51
  -8  11  -3   31.68    3.42
   8 -11   3   27.21    3.41
   8 -11   3   25.74    3.27
  -9  11  -3    3.48    1.74
   9 -11   3    4.30    2.08
   9 -11   3    3.80    1.76
 -10  11  -3   12.97    2.89
 -10  11  -3   17.04    2.95
  10 -11   3   12.69    2.53
  10 -11   3   14.90    2.84
 -11  11  -3   26.33    3.90
 -11  11  -3   35.71    4.04
  11 -11   3   21.85    3.23
  11 -11   3   28.06    3.70
 -12  11  -3    5.72    2.46
 -12  11  -3    6.25    2.69
  12 -11   3    1.79    2.07
  12 -11   3    3.55    2.29
 -13  11  -3   -2.60    1.96
 -13  11  -3    2.14    2.37
  13 -11   3    1.97    2.06
  13 -11   3    5.21    2.51
 -14  11  -3    4.29    2.65
 -14  11  -3    4.76    2.76
  14 -11   3    3.13    2.33
  14 -11   3    1.45    1.96
 -15  11  -3    5.47    2.86
 -15  11  -3    1.58    2.77
  15 -11   3    3.67    2.62
  15 -11   3    1.83    2.28
 -16  11  -3   -2.31    2.42
  16 -11   3   -3.00    2.46
  16 -11   3    2.98    2.62
   8  10  -3    2.04    2.46
   8  10  -3    5.31    2.77
   7  10  -3   -0.67    1.99
   7  10  -3    1.03    2.09
   6  10  -3    5.12    2.39
   6  10  -3    4.91    2.35
  -6 -10   3    1.54    2.16
   5  10  -3    8.35    2.55
  -5 -10   3    8.08    2.53
   4  10  -3    5.17    1.85
  -4 -10   3    6.46    2.15
   3  10  -3    1.24    1.64
  -3 -10   3    3.02    1.88
   2  10  -3   63.11    4.04
  -2 -10   3   66.55    3.97
  -2 -10   3   54.94    3.98
   1  10  -3   10.85    2.08
  -1 -10   3    8.18    1.95
  -1 -10   3   11.06    2.09
  -1 -10   3    8.66    1.84
  -1 -10   3    9.11    2.10
   0  10  -3   23.64    2.68
   0 -10   3   18.97    2.34
   0 -10   3   14.73    2.37
   0 -10   3   17.42    2.53
   1 -10   3   31.72    3.15
   1 -10   3   38.11    3.10
   2 -10   3    8.82    2.04
   2 -10   3    7.89    1.78
  -3  10  -3    1.90    1.39
   3 -10   3    2.29    1.47
   3 -10   3    1.14    1.50
  -4  10  -3   24.88    2.74
   4 -10   3   23.91    2.67
   4 -10   3   25.23    2.99
  -5  10  -3   37.02    3.33
   5 -10   3   34.60    2.79
   5 -10   3   27.37    3.03
   5 -10   3   43.08    3.25
  -6  10  -3    1.76    1.49
   6 -10   3    0.53    1.47
   6 -10   3    0.41    1.75
   6 -10   3    0.35    1.42
  -7  10  -3   45.73    3.97
   7 -10   3   44.85    3.67
   7 -10   3   37.80    3.10
   7 -10   3   37.93    3.63
  -8  10  -3   90.49    4.78
   8 -10   3   93.81    4.92
   8 -10   3   86.70    4.67
  -9  10  -3    2.64    1.69
   9 -10   3    4.40    1.74
   9 -10   3    3.17    1.69
 -10  10  -3   35.78    3.86
 -10  10  -3   30.39    3.55
  10 -10   3   32.14    3.64
  10 -10   3   30.05    3.65
 -11  10  -3    8.81    2.46
 -11  10  -3   10.09    2.45
  11 -10   3    7.96    2.17
  11 -10   3    8.21    2.28
 -12  10  -3   -1.79    1.96
 -12  10  -3    0.85    2.05
  12 -10   3    1.86    2.13
  12 -10   3    2.73    1.79
 -13  10  -3    7.38    2.82
 -13  10  -3    6.98    2.46
  13 -10   3   -0.14    1.75
  13 -10   3    1.49    2.12
 -14  10  -3   17.29    3.50
 -14  10  -3   14.51    3.49
  14 -10   3    5.75    2.63
  14 -10   3    8.40    2.80
 -15  10  -3    4.58    2.83
  15 -10   3    8.01    2.59
  15 -10   3    2.41    2.29
 -16  10  -3    2.54    2.86
  16 -10   3    2.66    2.58
  16 -10   3   -2.73    2.29
   9   9  -3    6.29    2.88
   9   9  -3    1.14    2.58
   8   9  -3   -1.05    1.88
   8   9  -3   -0.68    2.21
   7   9  -3    1.24    2.06
   7   9  -3    0.24    1.91
   6   9  -3   12.85    2.82
  -6  -9   3   11.12    2.79
   5   9  -3   14.48    2.56
  -5  -9   3   15.97    2.84
  -5  -9   3   15.91    2.76
   4   9  -3    3.23    1.72
  -4  -9   3    5.73    1.99
  -4  -9   3    3.44    1.87
   3   9  -3   43.81    3.46
  -3  -9   3   45.79    3.60
  -3  -9   3   52.14    3.74
   2   9  -3  100.39    4.74
  -2  -9   3   98.65    4.82
  -2  -9   3  102.93    4.32
  -2  -9   3   94.60    4.23
  -2  -9   3  100.93    4.68
   1   9  -3    3.45    1.54
  -1  -9   3    3.56    1.61
  -1  -9   3    4.00    1.44
  -1  -9   3    4.51    1.39
  -1  -9   3    2.79    1.51
   0   9  -3   21.74    2.50
   0  -9   3   26.45    2.78
   0  -9   3   26.27    2.46
   0  -9   3   27.73    2.74
   0  -9   3   30.41    2.90
   1  -9   3   28.84    2.33
   1  -9   3   27.54    2.71
   1  -9   3   31.51    2.95
   1  -9   3   25.03    2.68
   2  -9   3    5.31    1.60
   2  -9   3    2.08    1.44
  -3   9  -3   20.97    2.39
   3  -9   3   22.19    2.52
   3  -9   3   21.83    2.54
  -4   9  -3   65.34    3.52
   4  -9   3   64.53    3.72
   4  -9   3   65.66    3.53
   4  -9   3   64.59    3.47
  -5   9  -3   47.61    3.14
   5  -9   3   49.08    3.17
   5  -9   3   41.00    3.11
   5  -9   3   40.16    3.04
  -6   9  -3    4.89    1.54
   6  -9   3    1.78    1.42
   6  -9   3    3.33    1.75
   6  -9   3    3.75    1.62
  -7   9  -3   58.87    3.57
   7  -9   3   69.21    4.04
   7  -9   3   52.66    3.44
   7  -9   3   58.84    3.61
  -8   9  -3   11.81    2.32
   8  -9   3   14.32    2.56
   8  -9   3   11.12    2.22
  -9   9  -3   -4.12    1.50
   9  -9   3   -1.40    1.27
   9  -9   3    1.86    1.75
 -10   9  -3   19.54    2.83
 -10   9  -3   22.28    3.23
  10  -9   3   29.21    3.48
  10  -9   3   25.00    3.12
 -11   9  -3   12.21    2.72
 -11   9  -3   15.96    2.90
  11  -9   3    8.97    2.31
  11  -9   3    9.23    2.48
 -12   9  -3    0.77    2.00
 -12   9  -3   -0.84    1.65
  12  -9   3    1.44    2.06
  12  -9   3    0.02    1.92
 -13   9  -3    5.59    2.37
 -13   9  -3    3.91    2.48
  13  -9   3    1.87    1.92
  13  -9   3    6.28    2.53
 -14   9  -3    3.57    2.66
  14  -9   3    6.90    2.66
  14  -9   3    4.76    2.71
 -15   9  -3    2.15    2.56
  15  -9   3    2.98    2.39
  15  -9   3    1.74    2.49
 -16   9  -3   -2.62    2.25
  16  -9   3   -0.88    2.06
  16  -9   3    2.15    2.63
  10   8  -3    1.81    2.36
  10   8  -3    1.33    2.60
   9   8  -3    2.02    2.45
   9   8  -3   10.53    2.99
   8   8  -3    1.00    1.94
   8   8  -3    4.46    2.34
   7   8  -3    1.50    2.11
   7   8  -3    1.01    1.90
   6   8  -3    7.96    2.41
  -6  -8   3   12.96    2.63
   5   8  -3   15.05    2.56
  -5  -8   3   16.80    2.78
   4   8  -3    1.78    1.62
  -4  -8   3   -1.06    1.40
   3   8  -3   59.90    3.72
  -3  -8   3   66.39    3.88
  -3  -8   3   61.12    3.74
   2   8  -3    7.72    1.76
  -2  -8   3    6.48    1.73
  -2  -8   3    7.78    1.64
  -2  -8   3    7.72    1.64
  -2  -8   3    6.20    1.63
   1   8  -3    1.84    1.21
  -1  -8   3   -0.18    1.05
  -1  -8   3    2.44    1.34
  -1  -8   3   -0.49    1.13
  -1  -8   3   -0.05    1.12
   0   8  -3   66.94    3.34
   0  -8   3   69.43    3.49
   0  -8   3   71.23    3.28
   0  -8   3   65.79    3.30
   0  -8   3   70.50    3.36
   1  -8   3   38.09    2.33
   1  -8   3   33.76    2.51
   1  -8   3   32.73    2.32
   1  -8   3   34.79    2.54
  -2   8  -3   40.24    2.61
   2  -8   3   40.49    2.74
   2  -8   3   39.67    2.48
  -3   8  -3   16.78    1.99
   3  -8   3   16.16    1.90
   3  -8   3   18.87    2.22
   3  -8   3   18.09    2.19
  -4   8  -3   27.60    2.59
   4  -8   3   27.51    2.65
   4  -8   3   27.86    2.63
   4  -8   3   23.08    2.33
  -5   8  -3    2.43    1.11
   5  -8   3    3.11    1.33
   5  -8   3    4.36    1.47
   5  -8   3    2.41    1.45
  -6   8  -3   25.26    2.62
   6  -8   3   27.19    2.67
   6  -8   3   22.71    2.42
   6  -8   3   23.80    2.53
  -7   8  -3  143.65    5.41
   7  -8   3  139.43    5.38
   7  -8   3  142.14    5.45
   7  -8   3  141.33    5.36
  -8   8  -3   25.34    2.82
   8  -8   3   30.49    3.06
   8  -8   3   36.82    3.41
  -9   8  -3   14.18    2.53
  -9   8  -3   19.15    2.81
   9  -8   3   14.87    2.53
   9  -8   3   14.31    2.55
 -10   8  -3    2.26    2.00
 -10   8  -3    2.41    2.10
  10  -8   3    5.42    2.07
  10  -8   3    4.51    2.12
 -11   8  -3    8.26    2.38
 -11   8  -3    7.31    2.32
  11  -8   3    4.58    1.89
  11  -8   3    5.74    2.19
 -12   8  -3   -0.80    1.78
 -12   8  -3    3.57    2.11
  12  -8   3    0.48    1.73
  12  -8   3   -3.50    1.55
 -13   8  -3    2.53    2.47
 -13   8  -3    4.11    2.60
  13  -8   3    2.68    2.10
  13  -8   3    4.97    2.35
 -14   8  -3    7.14    2.92
  14  -8   3    4.34    2.22
  14  -8   3    6.54    2.70
 -15   8  -3   -0.82    2.15
  15  -8   3   -1.10    2.14
  15  -8   3    1.95    2.43
 -16   8  -3    0.45    2.52
  16  -8   3   -0.32    2.22
  16  -8   3    0.56    2.20
  10   7  -3    7.81    2.91
  10   7  -3    2.04    2.39
   9   7  -3    1.96    2.26
   9   7  -3    4.66    2.35
   8   7  -3   -0.38    1.91
   8   7  -3   -0.61    1.86
   7   7  -3    1.54    1.86
   7   7  -3    1.89    1.64
   6   7  -3   12.43    2.51
  -6  -7   3   15.70    2.63
   5   7  -3    0.32    1.31
  -5  -7   3   -1.17    1.44
   4   7  -3   10.94    1.95
  -4  -7   3   13.27    2.27
   3   7  -3   67.47    3.62
  -3  -7   3   72.25    3.21
  -3  -7   3   70.79    3.73
  -3  -7   3   67.37    3.20
   2   7  -3   35.08    2.43
  -2  -7   3   38.28    2.58
  -2  -7   3   38.19    2.48
  -2  -7   3   35.20    2.57
  -2  -7   3   35.59    2.41
   1   7  -3   10.82    1.68
  -1  -7   3    8.55    1.49
  -1  -7   3   11.71    1.64
  -1  -7   3   10.75    1.61
  -1  -7   3   11.33    1.76
   0  -7   3   27.14    2.10
   0  -7   3   29.16    2.09
   0  -7   3   24.88    2.08
   0  -7   3   28.52    2.16
   1  -7   3  126.20    4.45
   1  -7   3  136.02    4.60
   1  -7   3  133.85    4.45
   1  -7   3  130.92    4.21
  -2   7  -3    7.35    1.34
   2  -7   3    7.89    1.53
   2  -7   3    8.84    1.58
   2  -7   3    6.23    1.33
  -3   7  -3  147.38    4.73
   3  -7   3  143.96    4.88
   3  -7   3  143.45    4.79
   3  -7   3  147.90    4.73
  -4   7  -3   28.16    2.05
   4  -7   3   30.07    2.15
   4  -7   3   27.15    2.02
   4  -7   3   26.97    2.17
  -5   7  -3    0.56    0.98
   5  -7   3    2.94    1.19
   5  -7   3   -0.59    1.00
   5  -7   3    1.26    1.19
  -6   7  -3    2.15    1.19
   6  -7   3    1.49    1.26
   6  -7   3    0.58    1.04
   6  -7   3    2.48    1.14
  -7   7  -3   23.00    2.57
   7  -7   3   25.45    2.53
   7  -7   3   23.37    2.66
   7  -7   3   26.78    2.65
  -8   7  -3    9.44    1.93
   8  -7   3   11.00    2.21
   8  -7   3   11.63    2.04
  -9   7  -3   15.44    2.64
  -9   7  -3   16.40    2.66
   9  -7   3   17.10    2.74
   9  -7   3   15.16    2.54
 -10   7  -3   36.68    3.61
 -10   7  -3   34.14    3.72
  10  -7   3   35.40    3.73
  10  -7   3   35.62    3.59
 -11   7  -3   -1.38    1.73
 -11   7  -3   -1.53    1.71
  11  -7   3   -2.62    1.61
  11  -7   3    0.87    1.71
 -12   7  -3    3.41    2.15
 -12   7  -3    2.30    2.08
  12  -7   3    0.52    2.05
  12  -7   3    1.69    1.71
 -13   7  -3    4.13    2.51
  13  -7   3    4.12    2.36
  13  -7   3    0.77    2.25
 -14   7  -3    9.30    2.93
  14  -7   3   10.81    3.07
  14  -7   3   11.81    2.96
 -15   7  -3    0.73    2.26
  15  -7   3    0.19    2.48
  15  -7   3    5.38    2.79
 -16   7  -3    1.89    2.58
  16  -7   3    5.11    2.76
  16  -7   3    8.79    3.20
  11   6  -3    0.12    2.46
  11   6  -3   -5.27    1.66
  10   6  -3    2.85    2.41
  10   6  -3    4.58    2.57
   9   6  -3    6.74    2.36
   9   6  -3    5.89    2.51
   8   6  -3   -1.18    1.64
   8   6  -3    0.67    1.84
   7   6  -3    9.68    2.30
   7   6  -3   10.10    2.40
   6   6  -3   12.69    2.32
   5   6  -3    3.93    1.64
  -5  -6   3    1.09    1.49
   4   6  -3    3.50    1.43
  -4  -6   3    0.32    0.92
  -4  -6   3    0.46    0.90
  -4  -6   3    0.14    1.29
   3   6  -3   70.36    3.36
  -3  -6   3   69.46    2.92
  -3  -6   3   70.68    2.99
  -3  -6   3   62.03    3.28
   2   6  -3   68.15    3.11
  -2  -6   3   63.00    3.07
  -2  -6   3   65.40    2.90
  -2  -6   3   65.14    2.81
  -2  -6   3   61.93    3.17
   1   6  -3   42.25    2.34
  -1  -6   3   39.75    2.32
  -1  -6   3   40.36    2.27
  -1  -6   3   38.04    2.30
  -1  -6   3   40.42    2.24
   0  -6   3  220.16    5.83
   0  -6   3  206.72    5.84
   0  -6   3  213.25    5.78
   0  -6   3  217.63    5.92
   1  -6   3   28.65    1.87
   1  -6   3   25.04    1.70
   1  -6   3   24.44    1.92
   1  -6   3   23.60    1.80
  -2   6  -3  102.39    3.52
   2  -6   3  100.04    3.68
   2  -6   3  106.47    3.71
   2  -6   3  107.24    3.61
   2  -6   3  103.59    3.73
  -3   6  -3   47.10    2.34
   3  -6   3   48.16    2.63
   3  -6   3   47.51    2.43
   3  -6   3   49.60    2.53
  -4   6  -3   16.15    1.82
   4  -6   3   12.31    1.68
   4  -6   3   12.66    1.60
   4  -6   3   13.85    1.60
  -5   6  -3    0.77    1.04
   5  -6   3   -0.26    0.87
   5  -6   3    0.68    1.03
   5  -6   3    0.23    0.94
  -6   6  -3   23.94    2.25
   6  -6   3   24.40    2.34
   6  -6   3   24.10    2.45
   6  -6   3   27.51    2.46
  -7   6  -3  156.21    5.38
   7  -6   3  158.70    5.59
   7  -6   3  155.28    5.53
  -8   6  -3   19.45    2.46
  -8   6  -3   15.25    2.20
   8  -6   3   16.10    2.40
   8  -6   3   15.65    2.34
  -9   6  -3    9.80    2.09
  -9   6  -3   19.98    2.66
   9  -6   3   16.86    2.63
   9  -6   3   17.02    2.59
 -10   6  -3   34.57    3.73
 -10   6  -3   32.85    3.38
  10  -6   3   23.81    3.19
  10  -6   3   25.30    3.22
 -11   6  -3    5.82    2.23
 -11   6  -3    6.00    2.12
  11  -6   3    7.89    2.10
  11  -6   3   11.43    2.53
 -12   6  -3    0.52    1.89
  12  -6   3    3.27    2.05
  12  -6   3    0.29    1.77
 -13   6  -3   10.87    2.79
  13  -6   3    9.31    2.73
  13  -6   3    8.05    2.87
 -14   6  -3    1.52    2.24
  14  -6   3    4.94    2.42
  14  -6   3    6.21    2.77
 -15   6  -3   -0.80    2.29
  15  -6   3    1.30    2.50
  15  -6   3    2.65    2.36
 -16   6  -3    2.40    2.55
  16  -6   3    2.29    2.99
  16  -6   3    2.95    2.53
  12   5  -3   -0.75    2.53
  12   5  -3    3.53    2.41
  11   5  -3   -0.82    2.21
  11   5  -3    0.26    1.84
  10   5  -3    3.67    2.42
  10   5  -3    3.26    1.92
   9   5  -3    8.63    2.71
   9   5  -3    9.99    2.46
   8   5  -3    0.35    1.61
   8   5  -3    0.18    1.75
   7   5  -3   23.84    2.89
   7   5  -3   21.10    3.04
   6   5  -3   33.98    3.28
   5   5  -3    1.87    1.39
  -5  -5   3    1.23    1.43
  -5  -5   3    1.54    1.02
   4   5  -3    3.26    1.21
  -4  -5   3    3.34    1.38
  -4  -5   3    3.98    1.10
  -4  -5   3    4.20    1.01
   3   5  -3  111.19    3.92
  -3  -5   3  105.53    3.52
  -3  -5   3  103.61    3.58
  -3  -5   3  103.09    3.92
   2   5  -3   68.44    2.89
  -2  -5   3   66.03    2.72
  -2  -5   3   71.93    3.02
  -2  -5   3   71.34    2.83
   1   5  -3  185.46    4.96
  -1  -5   3  176.28    4.93
  -1  -5   3  181.24    4.99
  -1  -5   3  178.21    5.21
  -1  -5   3  188.06    5.04
   0  -5   3  281.82    6.68
   0  -5   3  276.38    6.86
   0  -5   3  288.01    6.93
   0  -5   3  295.69    6.96
   1  -5   3    0.27    0.80
   1  -5   3    0.78    0.76
   1  -5   3    1.40    0.84
   1  -5   3    1.46    0.68
   1  -5   3    1.24    0.89
  -2   5  -3   28.65    1.68
   2  -5   3   32.39    1.74
   2  -5   3   29.40    1.77
   2  -5   3   30.60    1.88
   2  -5   3   29.18    1.96
  -3   5  -3   76.99    2.87
   3  -5   3   77.43    2.93
   3  -5   3   86.56    3.22
   3  -5   3   77.84    2.90
  -4   5  -3   31.95    1.95
   4  -5   3   30.63    2.07
   4  -5   3   31.37    2.07
   4  -5   3   34.93    2.02
  -5   5  -3    0.65    0.85
   5  -5   3    0.23    0.73
   5  -5   3    1.44    1.05
   5  -5   3    1.36    0.90
  -6   5  -3   76.34    3.45
   6  -5   3   75.13    3.21
   6  -5   3   71.86    3.48
   6  -5   3   71.19    3.39
  -7   5  -3   72.32    3.66
   7  -5   3   80.35    2.62
   7  -5   3   73.47    3.66
   7  -5   3   75.95    3.62
  -8   5  -3    2.64    1.52
  -8   5  -3    2.63    1.58
   8  -5   3    0.75    1.35
   8  -5   3    0.41    0.79
   8  -5   3   -0.60    1.36
  -9   5  -3   14.77    2.30
  -9   5  -3   14.39    2.56
   9  -5   3   16.04    2.66
   9  -5   3   10.96    2.36
 -10   5  -3   11.63    2.29
 -10   5  -3   12.16    2.72
  10  -5   3   14.69    2.79
  10  -5   3   10.17    2.39
 -11   5  -3    3.13    1.98
  11  -5   3    1.50    1.73
  11  -5   3   -1.03    1.62
 -12   5  -3   12.90    2.84
  12  -5   3   14.88    2.95
  12  -5   3   10.16    2.57
 -13   5  -3   24.57    3.73
  13  -5   3   21.26    3.49
  13  -5   3   19.20    3.64
 -14   5  -3    3.07    2.35
  14  -5   3    2.97    2.31
  14  -5   3    3.33    2.39
 -15   5  -3    4.04    2.55
  15  -5   3    0.00    2.61
  15  -5   3   -1.69    2.59
  12   4  -3   -0.39    2.25
  12   4  -3    0.08    2.43
  11   4  -3    2.36    2.15
  11   4  -3   -2.70    1.94
  10   4  -3    9.02    2.47
  10   4  -3    8.67    2.35
   9   4  -3    8.35    2.37
   9   4  -3    7.54    2.23
   8   4  -3    4.98    1.98
   8   4  -3    6.58    2.19
   7   4  -3   29.22    3.16
   7   4  -3   31.01    3.49
   6   4  -3   26.15    2.72
   6   4  -3   17.53    2.48
   5   4  -3    2.32    1.27
  -5  -4   3    1.96    0.98
  -5  -4   3    1.94    0.89
   4   4  -3   25.51    2.02
  -4  -4   3   26.52    1.77
  -4  -4   3   32.41    1.84
  -4  -4   3   27.25    2.14
   3   4  -3  250.04    6.38
  -3  -4   3  257.04    6.53
  -3  -4   3  249.74    6.13
  -3  -4   3  261.41    6.28
   2   4  -3    3.05    0.89
  -2  -4   3    2.23    0.94
  -2  -4   3    2.43    0.82
  -2  -4   3    3.23    0.90
   1   4  -3  344.39    7.51
  -1  -4   3  353.33    7.66
  -1  -4   3  344.84    7.73
  -1  -4   3  345.10    7.57
  -1  -4   3  334.67    7.73
  -1  -4   3  356.33    8.10
   0  -4   3   36.52    1.88
   0  -4   3   39.74    1.95
   0  -4   3   37.72    1.75
   0  -4   3   40.82    1.90
  -1   4  -3   94.74    2.88
   1  -4   3   94.41    3.11
   1  -4   3   94.76    3.08
   1  -4   3   98.55    2.88
   1  -4   3   89.08    2.88
  -2   4  -3   11.86    1.20
   2  -4   3   13.16    1.27
   2  -4   3   14.79    1.44
   2  -4   3   12.50    1.35
   2  -4   3   14.59    1.33
  -3   4  -3   78.98    2.81
   3  -4   3   74.05    2.77
   3  -4   3   78.38    2.83
   3  -4   3   80.95    2.88
  -4   4  -3  206.51    5.34
   4  -4   3  206.00    5.45
   4  -4   3  194.93    5.38
   4  -4   3  199.62    5.30
  -5   4  -3   38.51    2.39
   5  -4   3   43.68    2.42
   5  -4   3   41.13    2.45
   5  -4   3   43.55    2.23
  -6   4  -3   37.23    2.54
   6  -4   3   36.50    2.11
   6  -4   3   40.31    2.56
   6  -4   3   35.62    2.42
  -7   4  -3   23.53    2.48
  -7   4  -3   25.98    2.32
   7  -4   3   22.30    1.58
   7  -4   3   21.16    2.30
   7  -4   3   18.87    2.30
  -8   4  -3    9.22    2.05
  -8   4  -3    6.43    1.71
   8  -4   3   11.49    2.10
   8  -4   3    8.20    1.37
   8  -4   3    7.88    1.87
  -9   4  -3   62.00    4.04
  -9   4  -3   62.02    3.51
   9  -4   3   58.39    4.13
   9  -4   3   56.86    3.67
   9  -4   3   60.48    3.11
 -10   4  -3   46.35    4.11
 -10   4  -3   42.99    3.60
  10  -4   3   38.83    3.78
  10  -4   3   39.50    2.97
  10  -4   3   40.45    3.93
 -11   4  -3    3.33    1.80
  11  -4   3    5.01    2.22
  11  -4   3    2.56    2.20
 -12   4  -3    8.78    2.40
  12  -4   3   11.71    2.86
  12  -4   3   15.68    3.25
 -13   4  -3    6.30    2.47
  13  -4   3    8.01    2.77
  13  -4   3    5.14    2.40
 -14   4  -3   -2.11    1.87
  14  -4   3   -0.02    2.06
  14  -4   3    0.92    2.14
 -15   4  -3    3.81    2.48
  15  -4   3    2.99    2.89
  15  -4   3    0.52    2.44
  13   3  -3    1.72    2.83
  13   3  -3    4.13    2.57
  12   3  -3   -0.04    1.71
  12   3  -3   -2.28    1.88
  11   3  -3    4.85    2.45
  11   3  -3    2.57    2.09
  10   3  -3    7.14    2.49
  10   3  -3    9.78    2.66
   9   3  -3    9.98    2.24
   9   3  -3   10.87    2.51
   8   3  -3    0.16    1.20
   8   3  -3    4.22    1.98
   7   3  -3   74.98    4.19
   7   3  -3   76.76    4.10
   6   3  -3   12.76    2.09
   6   3  -3   15.95    2.10
  -6  -3   3   14.63    1.54
  -6  -3   3   14.37    1.72
   5   3  -3    7.93    1.56
   5   3  -3    8.98    1.55
  -5  -3   3    9.28    1.28
  -5  -3   3    9.90    1.23
   4   3  -3   13.18    1.62
   4   3  -3   13.73    1.75
  -4  -3   3   14.60    1.37
  -4  -3   3   14.80    1.49
  -4  -3   3   14.26    1.62
   3   3  -3  132.75    3.92
  -3  -3   3  127.66    3.87
  -3  -3   3  130.72    3.78
  -3  -3   3  131.18    3.67
  -3  -3   3  130.05    4.10
   2   3  -3    1.49    0.80
   2   3  -3    1.10    0.71
  -2  -3   3    0.62    0.73
  -2  -3   3    1.32    0.71
  -2  -3   3    0.18    0.65
  -2  -3   3    2.07    0.74
   1   3  -3  280.37    5.85
   1   3  -3  273.30    6.32
  -1  -3   3  269.52    5.85
  -1  -3   3  268.32    6.15
  -1  -3   3  271.34    6.49
  -1  -3   3  267.58    6.16
   0  -3   3   36.85    1.77
   0  -3   3   35.68    1.74
   0  -3   3   34.98    1.46
   0  -3   3   40.17    1.84
   1  -3   3    1.02    0.60
   1  -3   3    0.43    0.63
   1  -3   3    1.62    0.74
  -2   3  -3  251.05    5.54
   2  -3   3  252.39    5.82
   2  -3   3  247.89    5.77
   2  -3   3  254.10    5.57
   2  -3   3  245.96    5.66
  -3   3  -3  350.46    7.61
   3  -3   3  358.15    7.69
   3  -3   3  341.14    7.61
   3  -3   3  354.30    7.83
  -4   3  -3    2.04    0.94
   4  -3   3    1.30    1.04
   4  -3   3    0.20    0.93
   4  -3   3    1.52    0.71
  -5   3  -3   74.50    3.08
   5  -3   3   79.20    3.26
   5  -3   3   78.74    3.20
   5  -3   3   77.93    2.78
  -6   3  -3   26.14    2.45
   6  -3   3   26.04    2.46
   6  -3   3   28.98    2.27
  -7   3  -3    7.07    1.39
  -7   3  -3    6.52    1.59
   7  -3   3    9.52    1.80
   7  -3   3    7.15    1.65
  -8   3  -3    1.87    1.32
  -8   3  -3    0.77    1.49
   8  -3   3    0.74    1.43
   8  -3   3    2.47    1.64
  -9   3  -3   43.12    2.86
  -9   3  -3   40.05    3.60
   9  -3   3   40.45    3.68
   9  -3   3   37.90    3.50
 -10   3  -3    4.45    2.08
  10  -3   3    4.12    2.13
  10  -3   3    8.60    2.00
  10  -3   3    9.09    2.37
 -11   3  -3    4.84    2.05
  11  -3   3    4.12    2.15
  11  -3   3    2.37    1.65
  11  -3   3    2.99    2.30
 -12   3  -3    7.19    2.48
  12  -3   3   14.34    3.06
  12  -3   3   12.38    3.07
 -13   3  -3    3.51    2.33
  13  -3   3    2.19    2.25
  13  -3   3    2.24    2.37
 -14   3  -3   -0.82    1.94
  14  -3   3    4.10    2.61
  14  -3   3    0.98    2.27
 -15   3  -3    0.29    2.33
  15  -3   3   -2.19    2.45
  15  -3   3   -1.04    2.60
  13   2  -3    5.81    2.88
  13   2  -3    2.38    2.42
  12   2  -3   -3.65    1.59
  12   2  -3   -0.30    1.99
  11   2  -3    1.85    2.12
  11   2  -3    2.83    2.16
  10   2  -3    0.81    1.89
  10   2  -3   -1.01    1.33
   9   2  -3    0.99    1.74
   9   2  -3   -0.46    1.55
   8   2  -3   29.11    3.18
   8   2  -3   31.28    3.31
   7   2  -3  128.06    5.02
   7   2  -3  125.39    5.29
  -7  -2   3  128.01    4.37
   6   2  -3   70.40    3.65
   6   2  -3   74.11    3.47
  -6  -2   3   69.22    2.95
  -6  -2   3   68.00    2.73
   5   2  -3   93.71    3.91
   5   2  -3  104.80    3.75
  -5  -2   3   94.74    3.19
  -5  -2   3   97.70    3.38
   4   2  -3   50.33    2.65
   4   2  -3   46.03    2.25
  -4  -2   3   50.03    2.09
  -4  -2   3   45.83    2.14
  -4  -2   3   53.49    2.51
   3   2  -3   11.63    1.22
   3   2  -3   12.82    1.41
  -3  -2   3   12.20    1.19
  -3  -2   3   13.78    1.32
  -3  -2   3   11.31    1.31
   2   2  -3   40.94    1.92
   2   2  -3   38.32    1.59
  -2  -2   3   43.71    1.82
  -2  -2   3   39.06    1.77
  -2  -2   3   36.47    1.77
  -2  -2   3   39.82    1.68
   1   2  -3  529.78   11.17
  -1  -2   3  557.07   10.98
  -1  -2   3  575.96   11.41
  -1  -2   3  552.84   10.98
   0  -2   3   86.44    2.45
   0  -2   3   86.75    2.48
   0  -2   3   78.52    2.38
   1  -2   3   21.34    1.15
   1  -2   3   21.48    1.16
   2  -2   3  223.99    5.08
   2  -2   3  232.28    5.09
   2  -2   3  225.03    5.06
  -3   2  -3   55.73    2.34
   3  -2   3   55.41    2.01
   3  -2   3   55.49    2.34
   3  -2   3   55.20    2.30
  -4   2  -3    4.33    1.20
   4  -2   3    1.59    0.91
   4  -2   3    2.87    0.74
   4  -2   3    1.21    0.86
  -5   2  -3  120.55    4.12
   5  -2   3  114.13    4.01
   5  -2   3  120.37    4.11
  -6   2  -3  199.70    5.04
  -6   2  -3  186.01    5.71
   6  -2   3  197.46    5.88
   6  -2   3  191.70    5.89
  -7   2  -3   -0.89    1.18
  -7   2  -3    0.98    0.94
   7  -2   3    0.68    1.15
   7  -2   3    1.16    1.46
  -8   2  -3   24.33    2.69
  -8   2  -3   26.02    2.20
   8  -2   3   21.46    2.85
   8  -2   3   29.26    3.03
  -9   2  -3   35.10    3.30
   9  -2   3   37.74    3.66
   9  -2   3   30.60    3.50
 -10   2  -3    7.13    1.93
  10  -2   3    4.82    2.25
  10  -2   3    6.37    2.26
 -11   2  -3    2.65    1.97
  11  -2   3    0.37    1.98
  11  -2   3    1.47    1.55
  11  -2   3    0.05    2.01
 -12   2  -3    1.72    1.78
  12  -2   3    4.09    2.30
  12  -2   3    6.96    2.70
  12  -2   3    6.14    2.06
 -13   2  -3    0.98    2.02
  13  -2   3   -1.91    2.31
  13  -2   3    1.25    2.23
  13  -2   3    4.03    2.67
  14  -2   3   -0.98    2.16
  14  -2   3    0.33    2.47
  15  -2   3   -1.02    2.15
  14   1  -3   -0.76    2.19
  14   1  -3    1.53    2.65
  13   1  -3    6.10    2.70
  13   1  -3    4.82    2.17
  12   1  -3    1.75    2.14
  12   1  -3    3.31    2.27
  11   1  -3   14.22    2.97
  11   1  -3   14.29    3.00
  10   1  -3   15.30    2.73
  10   1  -3   12.46    2.66
  10   1  -3   15.80    2.53
   9   1  -3   -3.36    1.56
   9   1  -3   -2.22    1.42
   9   1  -3   -2.02    1.44
   8   1  -3   25.03    2.89
   8   1  -3   30.19    3.12
  -8  -1   3   29.94    2.34
   7   1  -3   49.27    3.10
   7   1  -3   43.31    3.07
  -7  -1   3   48.41    2.58
   6   1  -3   10.36    1.72
   6   1  -3    7.08    1.52
  -6  -1   3    8.96    1.39
   5   1  -3   63.17    2.81
   5   1  -3   67.74    3.10
  -5  -1   3   68.68    2.72
  -5  -1   3   68.55    2.93
   4   1  -3  156.64    4.67
   4   1  -3  146.03    4.18
  -4  -1   3  157.68    4.45
  -4  -1   3  154.22    4.20
   3   1  -3   80.84    2.87
   3   1  -3   76.89    2.48
  -3  -1   3   83.01    2.68
  -3  -1   3   80.21    2.76
   2   1  -3    9.35    1.04
  -2  -1   3    9.19    1.08
  -1  -1   3  501.97    9.59
  -1  -1   3  464.36    9.49
   0  -1   3   60.45    1.82
   0  -1   3   61.39    1.84
   1  -1   3  218.27    4.61
   2  -1   3    6.29    0.71
   2  -1   3    7.72    0.99
  -3   1  -3  102.44    3.16
   3  -1   3   98.66    3.14
  -4   1  -3   43.55    2.23
   4  -1   3   46.58    1.60
   4  -1   3   44.71    2.27
  -5   1  -3  135.75    3.48
  -5   1  -3  131.38    4.35
   5  -1   3  125.56    4.39
  -6   1  -3  149.43    3.97
  -6   1  -3  142.54    4.89
   6  -1   3  147.56    5.07
  -7   1  -3   38.13    2.01
  -7   1  -3   39.24    2.90
   7  -1   3   38.44    3.04
   7  -1   3   38.57    2.90
  -8   1  -3    4.12    1.65
   8  -1   3    3.86    1.83
   8  -1   3    3.86    2.01
  -9   1  -3   21.52    2.82
   9  -1   3   30.35    3.39
   9  -1   3   28.29    3.40
 -10   1  -3    2.79    1.77
  10  -1   3    7.11    2.25
  10  -1   3    0.19    1.54
 -11   1  -3    5.08    2.24
  11  -1   3   10.96    2.53
  11  -1   3    5.23    2.26
  11  -1   3   11.41    2.80
  12  -1   3   14.00    2.84
  12  -1   3   13.34    3.19
  12  -1   3   14.72    3.15
  13  -1   3    0.65    1.91
  13  -1   3   -0.70    2.28
  13  -1   3   -1.63    2.41
  14  -1   3    2.41    2.76
  14  -1   3    4.55    3.19
  14   0  -3    4.92    2.81
  14   0  -3    4.11    2.58
  13   0  -3   -0.88    2.24
  13   0  -3    4.00    2.24
  12   0  -3   -1.60    1.43
  12   0  -3   -1.31    1.93
  11   0  -3   19.52    3.03
  11   0  -3   18.76    3.12
  10   0  -3   16.61    2.70
  10   0  -3   16.89    2.45
  10   0  -3   14.53    2.74
   9   0  -3   21.06    2.82
   9   0  -3   32.01    2.94
   9   0  -3   22.12    2.99
  -9   0   3   32.71    2.97
  -9   0   3   26.37    2.59
   8   0  -3   49.13    2.95
   8   0  -3   45.60    3.25
   8   0  -3   46.54    3.21
  -8   0   3   41.62    2.71
  -8   0   3   44.86    2.75
   7   0  -3   53.45    3.08
   7   0  -3   59.07    3.28
   7   0  -3   58.34    2.88
  -7   0   3   59.02    2.82
  -7   0   3   61.36    2.87
   6   0  -3    8.29    1.50
   6   0  -3   11.41    1.58
   6   0  -3   11.65    1.49
  -6   0   3   10.29    1.46
  -6   0   3   10.17    1.49
  -6   0   3   10.52    1.39
   5   0  -3   39.58    2.27
   5   0  -3   37.40    1.87
   5   0  -3   36.82    2.11
  -5   0   3   34.48    1.80
  -5   0   3   37.65    2.11
  -5   0   3   34.03    2.03
   4   0  -3   53.73    2.41
   4   0  -3   56.47    2.25
  -4   0   3   55.48    2.02
  -4   0   3   52.20    2.20
  -4   0   3   54.22    2.30
   3   0  -3   17.43    1.29
   3   0  -3   18.96    1.46
  -3   0   3   18.14    1.51
  -2   0   3   87.55    2.59
  -1   0   3  664.58   12.66
   0   0   3   20.25    0.99
   1   0   3   52.25    1.69
  -2   0  -3  448.11    9.24
  -2   0  -3  426.55    8.77
   2   0   3  441.69    8.90
  -3   0  -3  268.30    6.20
   3   0   3  255.26    6.18
  -4   0  -3   10.22    0.79
  -4   0  -3    9.10    1.28
   4   0   3    8.95    1.34
  -5   0  -3   51.72    1.73
  -5   0  -3   50.55    2.73
   5   0   3   56.13    2.93
  -6   0  -3   64.23    3.17
  -6   0  -3   61.71    2.09
   6   0   3   59.98    3.38
  -7   0  -3    1.28    1.32
   7   0   3    0.09    1.34
  -8   0  -3   18.36    2.60
   8   0   3   16.65    2.54
   9   0   3   43.59    4.11
  10   0   3    6.99    2.51
  10   0   3    4.54    2.16
  11   0   3    8.81    2.73
  11   0   3    7.79    2.42
  12   0   3   14.11    2.93
  12   0   3   14.93    3.25
  12   0   3    5.54    2.78
  13   0   3    0.98    2.32
  13   0   3    2.91    2.13
  13   0   3   -1.89    2.28
  14   0   3    2.18    2.91
  14   0   3    2.46    2.75
  14   0   3    2.24    2.68
  15  -1  -3    3.07    2.91
  15  -1  -3   -0.52    2.38
  14  -1  -3    7.65    2.77
  14  -1  -3    8.24    2.74
  13  -1  -3   -0.30    1.92
  13  -1  -3    2.99    2.42
  12  -1  -3   19.00    3.35
  12  -1  -3   25.39    3.45
 -12   1   3   20.01    3.06
  11  -1  -3   40.87    4.05
  11  -1  -3   43.96    3.68
 -11   1   3   35.72    3.41
  10  -1  -3    2.95    2.01
  10  -1  -3    5.80    1.98
  10  -1  -3    5.07    1.89
 -10   1   3    2.91    1.61
   9  -1  -3    5.41    1.75
   9  -1  -3    2.62    1.77
   9  -1  -3    4.87    1.74
  -9   1   3    6.58    1.73
  -9   1   3    6.34    1.73
   8  -1  -3   14.03    1.97
   8  -1  -3   20.29    2.48
   8  -1  -3   20.11    2.22
  -8   1   3   17.39    2.13
  -8   1   3   14.75    1.98
   7  -1  -3   23.67    2.37
   7  -1  -3   23.03    2.08
   7  -1  -3   19.37    2.05
  -7   1   3   22.02    2.17
  -7   1   3   19.72    2.01
  -7   1   3   19.50    1.97
   6  -1  -3    1.68    0.95
   6  -1  -3    1.52    1.09
   6  -1  -3    2.16    0.95
  -6   1   3    2.40    0.96
  -6   1   3    1.15    0.97
  -6   1   3    0.99    0.86
   5  -1  -3  141.80    4.36
   5  -1  -3  146.80    3.95
   5  -1  -3  151.94    4.34
  -5   1   3  157.35    4.11
  -5   1   3  150.09    4.43
  -5   1   3  147.88    4.22
   4  -1  -3  118.41    3.57
   4  -1  -3  113.95    3.34
  -4   1   3  116.54    3.62
  -4   1   3  107.95    3.22
  -4   1   3  119.96    3.22
   3  -1  -3   83.43    2.43
   3  -1  -3   77.93    2.61
  -3   1   3   76.11    2.68
  -2   1   3   57.95    2.15
  -1   1   3  351.93    7.16
   0   1   3   17.72    0.96
   0   1   3   16.39    0.92
  -1  -1  -3  224.60    5.08
  -1  -1  -3  229.46    5.41
   1   1   3  227.18    5.05
  -2  -1  -3  113.53    3.38
   2   1   3  111.23    3.32
   3   1   3    2.13    0.90
   4   1   3   29.99    2.13
  -5  -1  -3   92.41    2.21
   5   1   3   91.57    3.88
   6   1   3   36.10    3.17
   7   1   3    7.29    2.06
   8   1   3   14.13    2.69
   9   1   3   17.38    2.85
  10   1   3   -1.43    1.44
  11   1   3    4.92    2.30
  11   1   3    6.85    2.61
  12   1   3    3.52    2.15
  12   1   3    6.19    2.74
  12   1   3    6.63    2.54
  13   1   3    1.63    2.51
  13   1   3   -0.68    2.10
  13   1   3    3.14    2.35
  15  -2  -3    9.65    3.30
  14  -2  -3    4.87    2.53
  14  -2  -3    1.59    2.50
  13  -2  -3    2.24    2.27
  13  -2  -3    0.84    1.81
  12  -2  -3    5.56    2.20
  12  -2  -3    7.45    2.19
 -12   2   3   10.76    2.48
  11  -2  -3   11.86    2.62
  11  -2  -3   13.09    2.37
  11  -2  -3   12.09    2.30
 -11   2   3   12.41    2.38
  10  -2  -3    9.00    2.00
  10  -2  -3    9.61    2.46
  10  -2  -3    8.55    2.04
 -10   2   3    7.63    1.95
 -10   2   3    6.27    1.76
   9  -2  -3   10.25    1.87
   9  -2  -3    7.85    1.80
   9  -2  -3    9.49    2.17
  -9   2   3    9.53    1.90
  -9   2   3    7.42    1.72
   8  -2  -3   70.94    3.43
   8  -2  -3   60.49    3.47
   8  -2  -3   61.72    3.05
  -8   2   3   65.79    3.37
  -8   2   3   63.11    3.11
  -8   2   3   65.27    3.37
   7  -2  -3   69.94    3.23
   7  -2  -3   70.23    2.99
   7  -2  -3   68.96    3.26
  -7   2   3   75.77    3.12
  -7   2   3   76.51    3.40
  -7   2   3   78.82    3.31
   6  -2  -3    0.67    0.80
   6  -2  -3    1.34    0.97
   6  -2  -3    0.37    0.80
  -6   2   3   -0.19    0.71
  -6   2   3   -0.62    0.96
  -6   2   3    1.74    0.90
   5  -2  -3  139.49    3.82
   5  -2  -3  137.49    4.14
   5  -2  -3  144.34    4.20
  -5   2   3  140.51    3.93
  -5   2   3  142.15    3.90
  -5   2   3  143.32    4.39
   4  -2  -3   71.12    2.28
   4  -2  -3   73.53    2.59
   4  -2  -3   70.87    2.53
  -4   2   3   70.18    2.35
  -4   2   3   64.99    2.65
   3  -2  -3   63.18    2.16
   3  -2  -3   59.35    2.19
  -3   2   3   62.50    2.50
   2  -2  -3   13.95    1.07
  -2   2   3   16.14    1.46
   1  -2  -3  298.58    6.17
  -1   2   3  290.59    6.25
   0  -2  -3    3.58    0.76
   0  -2  -3    1.34    0.95
   0   2   3    0.58    0.69
   0   2   3    1.62    0.67
  -1  -2  -3  307.22    6.76
  -1  -2  -3  295.89    7.06
   1   2   3  295.67    6.66
  -2  -2  -3  145.72    4.31
   2   2   3  149.59    4.26
  -3  -2  -3   69.50    3.01
   3   2   3   67.28    2.90
   4   2   3    0.68    0.94
   5   2   3  106.32    4.36
   6   2   3    9.76    2.04
   7   2   3    6.60    2.13
   8   2   3    4.93    2.22
   9   2   3    7.92    2.44
  10   2   3   -3.53    1.76
  11   2   3   11.90    2.83
  12   2   3    5.76    2.54
  12   2   3    1.78    2.47
  12   2   3    5.01    2.76
  13   2   3   -2.07    2.40
  13   2   3   -2.38    2.10
  13   2   3    2.68    2.46
  15  -3  -3    5.20    2.97
  14  -3  -3    5.74    2.65
  13  -3  -3    2.53    2.25
  13  -3  -3    3.95    2.07
 -13   3   3    3.86    2.06
  12  -3  -3   10.84    2.41
  12  -3  -3   11.71    2.76
 -12   3   3   11.38    2.44
  11  -3  -3    6.95    2.29
  11  -3  -3    4.86    1.74
  11  -3  -3    2.84    1.72
 -11   3   3   10.36    2.23
 -11   3   3    7.59    2.03
  10  -3  -3   12.97    2.59
  10  -3  -3   16.66    2.42
  10  -3  -3   17.59    2.40
 -10   3   3   10.66    2.15
 -10   3   3   15.32    2.41
   9  -3  -3   14.74    2.09
   9  -3  -3   21.34    2.70
   9  -3  -3   16.02    2.22
  -9   3   3   21.08    2.56
  -9   3   3   15.68    2.43
   8  -3  -3   54.21    2.90
   8  -3  -3   54.41    2.97
   8  -3  -3   54.00    3.26
  -8   3   3   58.71    2.87
  -8   3   3   60.52    3.21
  -8   3   3   51.30    3.19
   7  -3  -3    2.45    1.27
   7  -3  -3    2.77    0.97
   7  -3  -3    1.38    0.93
  -7   3   3    0.94    1.22
  -7   3   3    2.85    1.11
  -7   3   3    3.35    1.01
   6  -3  -3   14.90    1.54
   6  -3  -3   15.39    1.76
   6  -3  -3   19.17    1.71
  -6   3   3   17.40    1.52
  -6   3   3   19.53    2.05
  -6   3   3   18.83    1.78
   5  -3  -3  140.96    3.96
   5  -3  -3  145.87    4.28
   5  -3  -3  147.68    4.11
  -5   3   3  144.32    4.06
  -5   3   3  142.61    4.55
   4  -3  -3  139.28    3.73
   4  -3  -3  133.50    3.85
   4  -3  -3  140.48    3.79
  -4   3   3  137.13    3.71
  -4   3   3  130.87    4.16
   3  -3  -3   25.04    1.54
   3  -3  -3   26.14    1.47
   3  -3  -3   21.92    1.39
  -3   3   3   25.31    1.49
  -3   3   3   24.64    1.83
   2  -3  -3  198.31    4.97
   2  -3  -3  199.01    4.76
  -2   3   3  191.25    4.86
   1  -3  -3   16.15    1.53
   1  -3  -3   13.64    1.31
  -1   3   3   15.57    1.30
   0  -3  -3    9.73    1.27
   0  -3  -3    8.39    1.21
   0   3   3    9.77    1.21
   0   3   3   11.17    1.05
  -1  -3  -3  303.23    7.22
   1   3   3  306.04    7.16
   1   3   3  314.87    6.20
  -2  -3  -3   39.62    2.24
   2   3   3   46.74    2.31
  -3  -3  -3    0.88    0.90
   3   3   3    1.66    0.94
  -4  -3  -3   54.67    3.13
   4   3   3   52.15    2.96
   5   3   3   82.56    4.04
   6   3   3    2.80    1.78
   7   3   3   13.80    2.61
   8   3   3   18.60    3.12
   9   3   3    4.33    2.29
  10   3   3   -0.01    2.08
  11   3   3    6.29    2.84
  12   3   3    4.07    2.58
  12   3   3    0.44    2.47
  16  -4  -3   -1.37    2.65
  15  -4  -3    1.97    2.45
  14  -4  -3    6.66    2.72
  13  -4  -3    0.77    1.81
 -13   4   3    4.16    2.28
  12  -4  -3   27.27    3.10
  12  -4  -3   25.98    3.24
  12  -4  -3   30.94    3.62
 -12   4   3   27.68    3.47
 -12   4   3   32.19    3.52
  11  -4  -3   13.07    2.17
  11  -4  -3   10.13    2.12
  11  -4  -3    9.00    2.37
 -11   4   3    9.13    2.21
 -11   4   3   10.27    2.24
  10  -4  -3   -1.31    1.15
  10  -4  -3    1.17    1.34
  10  -4  -3    0.34    1.76
 -10   4   3    2.21    1.77
 -10   4   3    0.83    1.55
   9  -4  -3   29.91    2.69
   9  -4  -3   29.77    2.71
   9  -4  -3   29.28    3.04
  -9   4   3   33.22    2.99
  -9   4   3   27.21    2.21
  -9   4   3   29.76    3.11
   8  -4  -3   11.59    2.05
   8  -4  -3   12.56    1.76
   8  -4  -3   12.55    1.73
  -8   4   3   17.06    2.35
  -8   4   3   10.61    1.83
  -8   4   3   10.46    1.50
   7  -4  -3    4.82    1.14
   7  -4  -3    6.75    1.28
   7  -4  -3    4.97    1.27
  -7   4   3    3.95    1.27
  -7   4   3    5.81    1.65
  -7   4   3    7.11    1.13
   6  -4  -3   38.58    2.17
   6  -4  -3   33.80    2.01
   6  -4  -3   35.33    2.28
  -6   4   3   34.09    1.72
  -6   4   3   35.56    2.11
  -6   4   3   34.17    2.42
   5  -4  -3  285.47    6.88
   5  -4  -3  289.43    6.78
   5  -4  -3  294.53    7.07
  -5   4   3  294.21    7.50
  -5   4   3  281.65    6.78
   4  -4  -3   53.27    2.27
   4  -4  -3   52.33    2.19
   4  -4  -3   48.47    2.23
  -4   4   3   44.35    2.41
  -4   4   3   45.80    2.13
   3  -4  -3    2.36    1.01
   3  -4  -3    1.50    0.86
  -3   4   3    0.84    0.86
  -3   4   3    1.91    0.85
   2  -4  -3   51.51    2.23
   2  -4  -3   48.94    2.32
  -2   4   3   53.26    2.35
   1  -4  -3   17.16    1.58
   1  -4  -3   14.04    1.48
  -1   4   3   14.78    1.38
   0  -4  -3  163.37    4.72
   0  -4  -3  168.19    4.97
   0   4   3  163.79    4.66
   0   4   3  169.85    4.14
  -1  -4  -3   75.38    3.14
   1   4   3   71.95    2.96
   1   4   3   77.55    2.28
  -2  -4  -3   52.84    2.81
   2   4   3   51.99    2.77
   2   4   3   56.05    1.70
  -3  -4  -3    9.36    1.66
   3   4   3   11.28    1.69
  -4  -4  -3   56.81    3.25
   4   4   3   52.67    3.08
  -5  -4  -3   13.48    2.39
   5   4   3   10.44    2.12
   6   4   3    1.69    1.47
   7   4   3   29.29    3.29
   8   4   3   30.32    3.60
   9   4   3    3.51    2.02
  10   4   3   -2.81    2.01
  11   4   3    6.71    2.95
  12   4   3    3.68    2.87
  12   4   3   -0.64    1.93
  16  -5  -3    2.46    2.50
  15  -5  -3    6.99    2.77
  14  -5  -3    2.80    2.38
 -14   5   3   -0.94    1.78
  13  -5  -3    1.98    2.22
 -13   5   3    1.11    1.83
 -13   5   3   -1.38    1.79
  12  -5  -3   20.20    3.18
  12  -5  -3   23.47    2.92
 -12   5   3   18.62    2.96
 -12   5   3   17.82    2.95
  11  -5  -3    7.76    2.26
  11  -5  -3    9.16    2.02
  11  -5  -3   10.45    2.11
 -11   5   3   10.56    2.33
 -11   5   3   14.99    2.76
  10  -5  -3    0.66    1.37
  10  -5  -3    0.01    1.35
  10  -5  -3    1.49    1.77
 -10   5   3   -2.05    1.35
 -10   5   3   -2.25    1.67
   9  -5  -3   16.38    2.03
   9  -5  -3   17.44    2.38
   9  -5  -3   15.85    2.17
  -9   5   3   16.63    1.78
  -9   5   3   18.30    2.70
  -9   5   3   18.31    2.42
   8  -5  -3   18.91    2.13
   8  -5  -3   22.50    2.12
   8  -5  -3   21.33    2.47
  -8   5   3   20.02    1.61
  -8   5   3   20.49    2.52
  -8   5   3   23.56    2.40
   7  -5  -3    3.72    1.10
   7  -5  -3    1.15    1.01
   7  -5  -3    3.81    1.35
  -7   5   3    3.22    1.18
  -7   5   3    5.27    1.00
  -7   5   3    1.29    1.56
   6  -5  -3   36.45    2.03
   6  -5  -3   33.96    2.16
   6  -5  -3   35.22    2.33
  -6   5   3   31.92    2.13
  -6   5   3   33.60    2.46
   5  -5  -3   82.70    3.30
   5  -5  -3   82.79    3.17
   5  -5  -3   78.91    2.89
  -5   5   3   82.91    3.61
  -5   5   3   82.12    3.10
   4  -5  -3    9.71    1.34
   4  -5  -3    9.94    1.44
   4  -5  -3    9.57    1.38
  -4   5   3    6.81    1.20
  -4   5   3   11.28    1.68
   3  -5  -3   65.02    2.73
   3  -5  -3   65.70    2.77
  -3   5   3   66.15    2.87
   2  -5  -3  162.92    4.74
   2  -5  -3  160.14    4.71
  -2   5   3  160.44    4.61
   1  -5  -3   13.41    1.58
   1  -5  -3   14.04    1.64
  -1   5   3   16.13    1.53
   0  -5  -3  117.07    4.08
   0   5   3  115.68    3.38
   0   5   3  116.65    3.99
  -1  -5  -3   22.06    2.26
   1   5   3   19.54    2.06
  -2  -5  -3   10.65    1.71
   2   5   3   12.79    1.78
  -3  -5  -3    4.36    1.44
   3   5   3    4.18    1.30
  -4  -5  -3   24.89    2.77
   4   5   3   23.62    2.61
  -5  -5  -3   42.85    3.87
   5   5   3   44.02    3.43
   6   5   3   -0.26    1.66
   7   5   3   17.96    2.96
   8   5   3    7.46    2.24
   9   5   3    0.62    2.12
  10   5   3    2.56    2.54
  11   5   3    0.99    2.74
  16  -6  -3    0.71    2.46
  15  -6  -3    7.35    2.85
  14  -6  -3    2.26    2.26
 -14   6   3    0.31    2.15
  13  -6  -3    5.23    2.03
  13  -6  -3    7.19    2.59
 -13   6   3    3.62    2.22
 -13   6   3    4.13    2.18
  12  -6  -3   15.68    2.47
  12  -6  -3   10.24    2.48
 -12   6   3   15.44    2.85
 -12   6   3    6.74    2.35
  11  -6  -3   -1.11    1.25
  11  -6  -3    0.60    1.88
 -11   6   3    5.03    1.95
 -11   6   3    2.81    2.00
  10  -6  -3    4.56    1.65
  10  -6  -3    4.66    1.98
 -10   6   3    1.69    2.00
 -10   6   3    4.52    1.91
   9  -6  -3   43.39    3.17
   9  -6  -3   44.54    2.86
   9  -6  -3   43.59    2.95
  -9   6   3   44.74    3.40
  -9   6   3   43.44    3.18
   8  -6  -3   76.33    3.62
   8  -6  -3   82.12    3.38
   8  -6  -3   76.95    3.93
  -8   6   3   79.33    2.85
  -8   6   3   83.77    3.79
  -8   6   3   86.48    4.46
   7  -6  -3   13.48    1.61
   7  -6  -3   12.47    1.84
   7  -6  -3   11.16    1.87
  -7   6   3   13.05    2.09
  -7   6   3   10.35    1.15
  -7   6   3   10.49    1.70
   6  -6  -3   68.43    2.82
   6  -6  -3   67.50    3.15
   6  -6  -3   75.83    3.43
  -6   6   3   65.61    3.47
  -6   6   3   75.56    3.22
   5  -6  -3   82.19    3.17
   5  -6  -3   87.86    3.51
   5  -6  -3   88.23    3.54
  -5   6   3   84.70    3.41
  -5   6   3   82.00    3.66
   4  -6  -3   42.21    2.44
   4  -6  -3   50.32    2.46
  -4   6   3   47.33    2.45
  -4   6   3   45.06    2.72
   3  -6  -3    0.86    0.97
   3  -6  -3    1.50    0.93
  -3   6   3    1.22    0.90
  -3   6   3    1.53    1.01
   2  -6  -3  112.74    3.94
   2  -6  -3  113.07    4.06
  -2   6   3  109.90    3.81
   1  -6  -3    2.96    1.11
   1  -6  -3    4.47    1.31
  -1   6   3    4.73    1.12
   0  -6  -3   41.30    2.71
   0  -6  -3   45.78    1.76
   0   6   3   46.28    2.73
  -1  -6  -3  102.84    4.19
   1   6   3   98.50    4.07
  -2  -6  -3   41.33    2.97
   2   6   3   36.40    2.78
  -3  -6  -3    0.78    1.52
   3   6   3    3.54    1.62
  -4  -6  -3   46.49    3.48
   4   6   3   50.73    3.44
  -5  -6  -3    8.26    2.09
   5   6   3   11.06    2.28
   6   6   3    2.67    1.91
   7   6   3    0.34    1.79
   8   6   3   15.16    3.04
   9   6   3    0.90    2.15
  10   6   3    4.55    2.49
  16  -7  -3    3.71    2.59
  15  -7  -3   -0.30    2.19
 -15   7   3    1.63    2.68
  14  -7  -3    1.45    2.11
 -14   7   3    0.45    2.01
 -14   7   3   -1.19    2.04
  13  -7  -3    4.60    2.07
  13  -7  -3    2.64    2.20
 -13   7   3    3.80    2.48
 -13   7   3    4.82    2.38
  12  -7  -3   31.64    3.72
  12  -7  -3   40.14    3.75
 -12   7   3   39.43    4.04
 -12   7   3   34.16    3.96
  11  -7  -3    7.82    2.05
  11  -7  -3   11.16    2.19
 -11   7   3   10.23    2.65
 -11   7   3   10.25    2.29
  10  -7  -3   14.93    2.33
  10  -7  -3   15.39    2.47
 -10   7   3   17.61    3.01
 -10   7   3   18.61    2.75
   9  -7  -3   29.71    2.96
   9  -7  -3   33.79    3.34
  -9   7   3   33.10    3.67
  -9   7   3   32.73    3.09
   8  -7  -3    3.05    1.26
   8  -7  -3    1.86    1.35
   8  -7  -3    3.84    1.49
  -8   7   3    4.78    2.05
  -8   7   3    1.55    1.39
   7  -7  -3    1.98    1.10
   7  -7  -3    0.20    1.16
   7  -7  -3    1.43    1.31
  -7   7   3    1.04    1.67
  -7   7   3    1.18    1.17
   6  -7  -3   44.14    2.82
   6  -7  -3   38.33    2.62
   6  -7  -3   39.68    2.36
  -6   7   3   37.75    2.44
  -6   7   3   39.12    3.04
   5  -7  -3   39.96    2.35
   5  -7  -3   41.05    2.57
  -5   7   3   40.77    2.47
  -5   7   3   44.17    2.96
   4  -7  -3  170.05    5.48
   4  -7  -3  166.38    4.97
  -4   7   3  154.51    5.18
  -4   7   3  161.18    4.33
  -4   7   3  172.90    5.55
   3  -7  -3  111.20    3.96
   3  -7  -3  102.98    4.11
  -3   7   3  105.60    4.11
   2  -7  -3   42.66    2.68
   2  -7  -3   44.38    2.80
  -2   7   3   46.31    2.60
   1  -7  -3   14.86    2.09
   0  -7  -3   62.41    2.27
   0  -7  -3   61.97    3.37
   0   7   3   66.04    3.45
  -1  -7  -3   20.77    2.60
   1   7   3   25.99    2.74
  -2  -7  -3    9.09    1.95
   2   7   3    8.35    1.87
  -3  -7  -3    0.45    1.40
   3   7   3    0.48    1.36
  -4  -7  -3   59.83    4.03
   4   7   3   61.81    3.93
  -5  -7  -3    8.15    2.21
   5   7   3   13.95    2.53
  -6  -7  -3    2.20    2.01
   6   7   3   -1.63    1.66
   7   7   3    8.08    2.36
   8   7   3    4.46    2.41
   9   7   3    1.81    2.50
  10   7   3    3.56    2.91
  16  -8  -3    6.21    2.90
  15  -8  -3    4.60    2.57
 -15   8   3   -3.53    2.13
 -15   8   3    1.80    2.52
  14  -8  -3   -0.57    1.89
 -14   8   3   -0.84    2.26
 -14   8   3    0.07    2.23
  13  -8  -3    5.06    2.32
  13  -8  -3    6.99    2.21
 -13   8   3    4.43    2.31
 -13   8   3    6.16    2.49
  12  -8  -3   28.34    3.30
  12  -8  -3   23.81    3.33
 -12   8   3   27.13    3.72
 -12   8   3   31.68    3.55
  11  -8  -3    2.85    1.66
  11  -8  -3    4.51    2.05
 -11   8   3    5.59    2.09
 -11   8   3    3.51    2.19
  10  -8  -3   26.58    3.32
  10  -8  -3   30.53    3.25
 -10   8   3   33.65    4.00
 -10   8   3   29.68    3.30
   9  -8  -3    7.69    2.03
   9  -8  -3    9.30    2.01
  -9   8   3    4.57    2.29
  -9   8   3    8.36    2.04
   8  -8  -3    3.32    1.65
   8  -8  -3    2.23    1.47
  -8   8   3   -0.48    1.85
  -8   8   3   -0.53    1.27
   7  -8  -3    2.04    1.31
   7  -8  -3    2.19    1.42
   7  -8  -3    1.07    1.25
  -7   8   3    2.24    1.33
  -7   8   3    3.35    1.68
   6  -8  -3   60.38    2.88
   6  -8  -3   60.27    3.46
   6  -8  -3   67.92    3.55
  -6   8   3   49.48    3.38
  -6   8   3   62.28    3.28
   5  -8  -3   23.36    2.50
   5  -8  -3   26.28    2.26
  -5   8   3   24.99    2.71
  -5   8   3   24.91    2.41
  -5   8   3   24.71    1.69
   4  -8  -3   30.98    2.44
   4  -8  -3   29.84    2.20
  -4   8   3   27.72    2.05
  -4   8   3   32.22    2.96
  -4   8   3   28.07    2.66
   3  -8  -3   26.36    2.63
   3  -8  -3   25.23    2.37
  -3   8   3   29.03    2.71
   2  -8  -3   23.80    2.62
  -2   8   3   28.11    2.33
   1  -8  -3    2.05    1.40
  -1   8   3   -0.47    1.19
   0  -8  -3   45.57    3.18
   0   8   3   44.86    3.06
  -1  -8  -3   20.97    2.83
   1   8   3   21.36    2.64
  -2  -8  -3    5.85    1.91
   2   8   3    5.21    1.81
  -3  -8  -3   10.64    2.51
   3   8   3    9.04    2.22
  -4  -8  -3    2.51    1.78
   4   8   3    8.49    2.18
  -5  -8  -3   -0.92    1.48
   5   8   3    2.21    1.69
  -6  -8  -3    2.93    1.98
   6   8   3    1.80    1.74
   7   8   3   15.05    3.34
   8   8   3   -1.02    2.11
   9   8   3    0.99    2.47
  16  -9  -3    7.67    2.96
  15  -9  -3    1.16    1.89
 -15   9   3    0.90    2.43
 -15   9   3    3.76    2.58
  14  -9  -3    0.73    1.82
  14  -9  -3    6.89    2.49
 -14   9   3    9.20    3.10
 -14   9   3    4.88    2.56
  13  -9  -3   15.55    2.82
  13  -9  -3   16.41    2.98
 -13   9   3   13.28    3.02
 -13   9   3   21.74    3.32
  12  -9  -3   14.82    2.59
  12  -9  -3   10.21    2.65
 -12   9   3   10.51    2.71
 -12   9   3   18.58    3.15
  11  -9  -3    4.50    1.81
  11  -9  -3   -0.70    1.76
 -11   9   3    2.42    1.84
 -11   9   3    3.48    2.06
  10  -9  -3   52.39    3.67
  10  -9  -3   41.45    3.89
 -10   9   3   39.81    4.11
 -10   9   3   44.72    3.95
   9  -9  -3    0.69    1.62
   9  -9  -3    0.33    1.57
  -9   9   3    1.13    2.30
  -9   9   3    2.07    1.74
   8  -9  -3    1.32    1.48
   8  -9  -3    1.59    1.54
  -8   9   3    0.69    1.48
  -8   9   3    1.27    1.78
   7  -9  -3   10.66    2.07
   7  -9  -3   13.93    2.19
  -7   9   3   10.03    2.03
  -7   9   3    5.80    2.03
   6  -9  -3   30.95    2.47
   6  -9  -3   35.57    2.78
  -6   9   3   34.12    3.44
  -6   9   3   35.48    3.17
   5  -9  -3    1.70    1.24
   5  -9  -3    0.50    1.07
  -5   9   3    1.82    1.27
  -5   9   3    3.82    1.65
   4  -9  -3   24.68    2.82
   4  -9  -3   28.25    2.37
  -4   9   3   28.04    2.30
  -4   9   3   24.88    2.94
   3  -9  -3   26.95    2.91
  -3   9   3   31.04    2.93
   2  -9  -3   17.43    2.40
  -2   9   3   15.05    2.20
   1  -9  -3    0.46    1.59
  -1   9   3    1.90    1.48
   0  -9  -3   68.46    4.09
   0   9   3   69.81    4.13
  -1  -9  -3   30.85    3.41
   1   9   3   26.39    3.10
  -2  -9  -3    1.28    1.54
   2   9   3    1.35    1.40
  -3  -9  -3   10.89    2.61
   3   9   3   11.76    2.47
  -4  -9  -3   11.61    2.72
   4   9   3   13.14    2.61
  -5  -9  -3    0.88    1.95
   5   9   3   -0.40    1.79
  -6  -9  -3    5.18    2.53
   6   9   3    4.94    2.55
   7   9   3   -1.05    2.11
   8   9   3   -2.83    1.69
  16 -10  -3    4.19    2.66
 -16  10   3   -0.50    2.62
 -16  10   3    5.85    3.12
  15 -10  -3    2.38    2.13
 -15  10   3    0.81    2.61
 -15  10   3    2.03    2.37
  14 -10  -3    1.24    2.04
  14 -10  -3   -0.44    2.01
 -14  10   3    0.22    2.27
 -14  10   3   -2.57    1.85
  13 -10  -3    3.66    2.27
  13 -10  -3    8.76    2.55
 -13  10   3   10.46    2.84
 -13  10   3   14.31    3.43
  12 -10  -3    8.65    2.45
  12 -10  -3    6.79    2.24
 -12  10   3    5.28    2.39
 -12  10   3    9.66    2.49
  11 -10  -3   -0.11    1.80
  11 -10  -3    2.82    1.76
 -11  10   3    3.33    1.88
 -11  10   3    6.44    2.40
  10 -10  -3   32.32    3.61
  10 -10  -3   38.58    3.79
 -10  10   3   35.22    4.10
 -10  10   3   40.69    3.91
   9 -10  -3    0.23    1.40
   9 -10  -3    0.78    1.58
  -9  10   3   -3.88    1.91
  -9  10   3    0.49    1.60
   8 -10  -3   13.33    2.48
   8 -10  -3    8.77    2.05
  -8  10   3    7.22    2.62
  -8  10   3   10.92    2.36
   7 -10  -3   13.22    2.28
  -7  10   3   14.92    2.43
  -7  10   3   14.72    2.73
   6 -10  -3   39.31    3.73
  -6  10   3   40.54    3.75
  -6  10   3   42.85    3.32
   5 -10  -3   11.87    1.90
   5 -10  -3   11.22    2.30
  -5  10   3   10.08    2.46
  -5  10   3    9.57    2.05
   4 -10  -3   23.32    2.84
  -4  10   3   25.27    3.09
   3 -10  -3   30.16    3.22
  -3  10   3   34.98    3.31
   2 -10  -3    8.43    1.97
  -2  10   3    8.34    2.11
   1 -10  -3    6.13    2.07
  -1  10   3    1.16    1.71
  -1  10   3    1.78    1.70
   0 -10  -3   50.84    4.00
   0  10   3   53.53    3.90
  -1 -10  -3    4.40    1.83
   1  10   3    4.54    1.78
  -2 -10  -3   14.86    2.71
   2  10   3   10.41    2.29
  -3 -10  -3    2.22    2.23
   3  10   3   11.34    2.65
  -4 -10  -3    8.96    2.78
   4  10   3    7.45    2.44
  -5 -10  -3   -0.43    2.02
   5  10   3    1.90    2.14
  -6 -10  -3    1.44    2.47
   6  10   3    5.34    2.63
   7  10   3    1.34    2.73
  16 -11  -3    4.84    2.75
 -16  11   3    2.13    2.76
 -16  11   3    7.81    3.22
  15 -11  -3    0.71    2.32
 -15  11   3   -5.12    2.04
 -15  11   3    2.01    2.75
  14 -11  -3    7.04    2.79
  14 -11  -3    4.34    2.37
 -14  11   3    3.44    2.30
 -14  11   3    2.79    2.46
  13 -11  -3    8.95    2.70
  13 -11  -3    9.02    2.69
 -13  11   3    5.78    2.59
 -13  11   3    6.14    2.57
  12 -11  -3    2.54    2.08
  12 -11  -3    3.03    2.10
 -12  11   3   -1.02    2.24
 -12  11   3    0.18    1.96
  11 -11  -3    2.96    1.77
  11 -11  -3    2.24    2.02
 -11  11   3    1.17    1.85
 -11  11   3    5.76    2.72
  10 -11  -3   24.12    3.39
  10 -11  -3   27.78    3.57
 -10  11   3   23.90    3.26
 -10  11   3   30.35    4.01
   9 -11  -3    8.56    2.27
   9 -11  -3    7.56    2.22
  -9  11   3    4.31    1.96
  -9  11   3   12.58    2.99
   8 -11  -3    6.80    2.13
  -8  11   3    7.44    2.11
  -8  11   3    5.07    2.31
   7 -11  -3    7.28    2.12
  -7  11   3   14.48    2.73
  -7  11   3   11.35    2.26
   6 -11  -3   31.87    3.37
  -6  11   3   29.21    3.30
  -6  11   3   30.48    3.64
   5 -11  -3    0.30    1.42
  -5  11   3    1.33    2.02
  -5  11   3   -0.43    1.41
   4 -11  -3   27.83    3.25
  -4  11   3   33.46    3.57
   3 -11  -3   17.45    2.68
  -3  11   3   15.15    2.69
   2 -11  -3    2.93    1.87
  -2  11   3    6.32    1.95
  -2  11   3    3.96    1.83
   1 -11  -3    8.02    2.25
  -1  11   3   14.23    2.60
   0 -11  -3   40.12    4.10
   0  11   3   34.42    3.82
  -1 -11  -3    2.21    2.01
   1  11   3   -0.64    1.53
  -2 -11  -3    9.83    2.55
   2  11   3    6.99    2.36
  -3 -11  -3    3.36    2.26
   3  11   3    3.46    2.29
  -4 -11  -3    5.96    2.48
   4  11   3    7.41    2.44
  -5 -11  -3   -0.23    1.78
   5  11   3   -0.88    1.72
  -6 -11  -3    5.06    2.91
   6  11   3    2.74    2.77
  15 -12  -3   -0.59    2.27
  15 -12  -3    0.46    2.24
 -15  12   3    0.71    2.43
 -15  12   3    4.70    2.96
  14 -12  -3    2.19    2.00
  14 -12  -3    1.65    2.29
 -14  12   3    6.45    2.82
 -14  12   3    3.58    3.07
  13 -12  -3    6.81    2.47
  13 -12  -3    3.04    2.14
 -13  12   3    3.57    2.42
 -13  12   3    2.24    2.73
  12 -12  -3    1.10    1.73
  12 -12  -3   -0.23    1.92
 -12  12   3    3.32    2.29
 -12  12   3    7.09    2.72
  11 -12  -3    2.72    2.12
  11 -12  -3    2.03    1.85
 -11  12   3    3.99    2.05
 -11  12   3   -1.15    1.81
  10 -12  -3   23.91    3.39
  10 -12  -3   23.37    3.29
 -10  12   3   27.94    3.63
 -10  12   3   20.47    3.76
   9 -12  -3    0.08    1.67
  -9  12   3    0.62    1.65
  -9  12   3   -0.40    2.04
   8 -12  -3    2.25    1.78
  -8  12   3    4.20    1.98
  -8  12   3    6.95    2.53
   7 -12  -3   22.57    3.28
  -7  12   3   18.93    2.93
  -7  12   3   23.02    3.37
   6 -12  -3   24.75    3.25
  -6  12   3   21.84    3.34
  -6  12   3   27.70    3.37
   5 -12  -3    3.02    1.86
  -5  12   3    0.19    1.26
  -5  12   3   -2.69    1.60
   4 -12  -3   24.66    3.35
  -4  12   3   24.07    3.25
   3 -12  -3   34.07    3.77
  -3  12   3   31.24    3.51
   2 -12  -3   -1.10    1.46
  -2  12   3   -1.40    1.34
   1 -12  -3   12.11    2.59
  -1  12   3    9.03    2.27
   0 -12  -3   19.98    3.36
   0  12   3   12.29    2.69
  -1 -12  -3   -0.57    1.62
   1  12   3    0.49    1.61
  -2 -12  -3    5.42    2.44
   2  12   3    3.17    2.29
  -3 -12  -3    6.57    2.79
   3  12   3    5.00    2.51
  -4 -12  -3    0.67    2.46
   4  12   3   -2.16    1.97
  -5 -12  -3    1.85    2.26
   5  12   3   -0.78    1.95
  15 -13  -3   -1.17    2.30
  15 -13  -3   -2.12    2.08
 -15  13   3   -1.02    2.45
 -15  13   3   -0.30    2.82
  14 -13  -3   -0.19    2.24
  14 -13  -3    1.94    2.11
 -14  13   3    3.41    2.41
 -14  13   3   -2.77    2.53
  13 -13  -3    9.30    2.88
  13 -13  -3    3.22    2.47
 -13  13   3    9.90    2.94
 -13  13   3    9.01    3.07
  12 -13  -3    0.27    2.16
  12 -13  -3   -0.87    2.00
 -12  13   3   -2.32    2.27
 -12  13   3    6.51    2.46
  11 -13  -3    7.56    2.60
 -11  13   3    4.53    2.05
 -11  13   3    7.95    2.76
  10 -13  -3   23.05    3.44
 -10  13   3   19.98    3.88
 -10  13   3   20.04    3.30
   9 -13  -3    5.35    2.03
  -9  13   3    2.76    2.51
  -9  13   3    7.54    2.12
   8 -13  -3    7.33    2.33
  -8  13   3    7.16    2.32
  -8  13   3   10.89    2.73
   7 -13  -3   12.39    2.75
  -7  13   3   15.75    2.98
  -7  13   3   18.49    3.01
   6 -13  -3    2.15    1.70
  -6  13   3    1.34    1.66
  -6  13   3    5.12    2.41
   5 -13  -3    2.36    1.67
  -5  13   3   -0.41    1.42
  -5  13   3    2.88    2.22
   4 -13  -3   21.20    3.16
  -4  13   3   18.97    3.16
   3 -13  -3   14.89    2.95
  -3  13   3   18.59    3.05
  -3  13   3   20.08    3.18
   2 -13  -3    2.47    2.01
  -2  13   3    4.77    2.10
   1 -13  -3    8.50    2.50
  -1  13   3   13.52    2.79
   0 -13  -3    7.80    2.51
   0  13   3    8.22    2.41
  -1 -13  -3    4.56    2.50
   1  13   3    0.93    2.18
  -2 -13  -3    2.21    2.04
   2  13   3    6.90    2.51
  -3 -13  -3    2.14    2.29
   3  13   3   -0.12    1.99
  -4 -13  -3   -4.26    2.14
   4  13   3   -0.29    2.46
  15 -14  -3    1.89    2.40
  15 -14  -3    2.08    2.51
  14 -14  -3    6.30    2.87
  14 -14  -3    2.16    2.49
 -14  14   3    5.10    2.88
 -14  14   3   -0.35    2.91
  13 -14  -3    1.88    2.36
  13 -14  -3    8.30    2.98
 -13  14   3    4.80    2.73
 -13  14   3    8.89    3.24
  12 -14  -3    5.11    2.46
 -12  14   3    1.21    2.29
 -12  14   3    1.42    1.97
  11 -14  -3    5.18    2.38
 -11  14   3    6.24    2.41
 -11  14   3    2.75    2.58
  10 -14  -3    7.51    2.47
 -10  14   3   10.34    2.75
 -10  14   3    2.57    2.39
   9 -14  -3    1.59    1.87
  -9  14   3    2.80    2.58
  -9  14   3   -0.78    1.84
   8 -14  -3    4.88    2.07
  -8  14   3    4.42    2.23
  -8  14   3    3.94    2.58
   7 -14  -3    6.54    2.50
  -7  14   3   12.69    3.09
  -7  14   3   10.23    2.54
   6 -14  -3    0.28    1.98
  -6  14   3    1.04    1.76
  -6  14   3    3.74    2.47
   5 -14  -3    3.03    1.87
  -5  14   3    2.28    2.19
  -5  14   3    6.37    2.25
   4 -14  -3   14.13    3.06
  -4  14   3   16.95    3.06
  -4  14   3   17.50    3.27
   3 -14  -3   -0.72    1.77
  -3  14   3    1.31    1.92
   2 -14  -3    2.27    1.91
  -2  14   3    2.10    1.84
   1 -14  -3   18.92    3.52
  -1  14   3   14.53    3.17
   0 -14  -3    6.97    2.79
   0  14   3    6.42    2.54
  -1 -14  -3    8.20    2.99
   1  14   3    2.08    2.39
  -2 -14  -3    4.27    2.70
   2  14   3    6.83    2.93
  14 -15  -3    0.86    2.46
 -14  15   3    5.68    2.87
 -14  15   3    1.05    2.56
  13 -15  -3   -0.17    1.83
 -13  15   3   -1.31    2.15
 -13  15   3   -3.35    2.53
  12 -15  -3    1.27    2.25
 -12  15   3   -2.34    2.54
 -12  15   3    3.84    2.44
  11 -15  -3    4.58    2.43
 -11  15   3   11.67    3.55
 -11  15   3   11.74    3.01
  10 -15  -3    5.86    2.27
 -10  15   3   13.55    3.60
 -10  15   3   15.29    3.16
   9 -15  -3    0.87    2.12
  -9  15   3   -2.01    2.03
  -9  15   3    1.61    1.88
   8 -15  -3    7.75    2.55
  -8  15   3    7.10    2.44
  -8  15   3    5.74    2.89
   7 -15  -3    6.86    2.47
  -7  15   3    6.39    2.93
  -7  15   3    5.41    2.21
   6 -15  -3    1.16    1.79
  -6  15   3   -2.46    2.05
  -6  15   3   -0.72    1.70
   5 -15  -3    4.67    2.25
  -5  15   3    6.95    2.45
  -5  15   3   11.35    2.95
   4 -15  -3   11.84    2.71
  -4  15   3   10.57    2.62
  -4  15   3    7.09    2.61
   3 -15  -3    3.48    2.53
  -3  15   3    2.66    2.15
   2 -15  -3    5.16    2.58
  -2  15   3    2.70    2.30
   1 -15  -3    3.70    2.62
  -1  15   3    6.61    2.67
   0 -15  -3    0.59    2.59
   0  15   3   -0.24    2.16
  -1 -15  -3    4.67    2.60
   1  15   3    3.39    2.53
  13 -16  -3    0.56    2.47
 -13  16   3   -1.80    2.75
 -13  16   3    3.84    2.54
  12 -16  -3   -0.52    2.09
 -12  16   3    1.04    2.98
 -12  16   3   -2.24    1.93
  11 -16  -3    6.05    2.97
 -11  16   3    8.35    3.01
 -11  16   3    3.54    2.75
  10 -16  -3    5.32    2.61
 -10  16   3    0.97    2.86
 -10  16   3    2.39    2.17
   9 -16  -3    5.51    2.52
  -9  16   3    2.89    1.84
  -9  16   3    0.95    2.45
   8 -16  -3    0.44    1.95
  -8  16   3    8.79    2.53
  -8  16   3    6.38    3.04
   7 -16  -3    1.33    1.92
  -7  16   3    3.42    2.78
  -7  16   3    8.20    2.62
   6 -16  -3   -0.89    1.71
  -6  16   3   -0.96    1.62
  -6  16   3    0.47    2.51
   5 -16  -3    5.83    2.51
  -5  16   3    4.74    2.08
   4 -16  -3    8.99    3.04
  -4  16   3    8.87    2.68
  -4  16   3    3.08    2.28
   3 -16  -3    1.61    2.10
  -3  16   3   -0.87    1.70
   2 -16  -3    3.23    2.61
  -2  16   3    1.94    2.20
   1 -16  -3    7.83    3.03
  -1  16   3    4.28    2.73
  11 -17  -3    2.90    2.82
 -11  17   3    9.38    3.09
 -11  17   3    3.47    3.22
  10 -17  -3    1.95    2.67
 -10  17   3    1.18    2.61
 -10  17   3   -1.09    2.17
   9 -17  -3    0.18    1.81
  -9  17   3    2.59    2.44
  -9  17   3   -2.05    2.64
   8 -17  -3    3.79    2.80
  -8  17   3    3.91    3.07
  -8  17   3    0.93    2.22
   7 -17  -3    2.38    2.17
  -7  17   3    3.57    2.35
  -7  17   3    3.16    2.88
   6 -17  -3    1.12    2.05
  -6  17   3    4.78    2.48
   5 -17  -3    0.14    1.81
  -5  17   3    6.33    2.74
  -5  17   3    4.53    2.57
   4 -17  -3    1.64    2.51
  -4  17   3    5.37    2.60
  -4  17   3    3.18    2.63
  -4  18  -4    2.68    2.52
  -4  18  -4    8.91    3.03
   4 -18   4    4.94    2.77
  -5  18  -4    3.97    2.54
   5 -18   4    4.49    2.63
  -6  18  -4    2.75    2.30
   6 -18   4   -1.85    1.82
  -7  18  -4    6.58    2.84
   7 -18   4    6.43    2.74
  -8  18  -4    4.76    2.63
   8 -18   4    4.33    2.55
  -9  18  -4    0.26    2.31
   9 -18   4    0.04    2.16
 -10  18  -4    0.06    1.95
 -10  18  -4   -0.07    2.73
  10 -18   4    0.84    2.38
  -1  17  -4   12.68    3.30
  -1  17  -4    6.07    2.70
   1 -17   4    6.83    2.93
  -2  17  -4    4.64    2.34
  -2  17  -4    0.49    2.12
   2 -17   4    2.12    2.33
  -3  17  -4    2.18    2.14
  -3  17  -4   -0.23    1.98
   3 -17   4    2.24    2.50
  -4  17  -4    4.90    2.50
   4 -17   4    4.94    2.51
  -5  17  -4    4.81    2.47
   5 -17   4   -0.49    1.81
  -6  17  -4   -0.50    1.83
   6 -17   4   -0.90    1.77
  -7  17  -4    3.21    2.26
   7 -17   4    4.76    2.49
  -8  17  -4    5.25    2.45
   8 -17   4    7.01    2.59
  -9  17  -4   -2.89    1.86
   9 -17   4   -0.08    2.09
 -10  17  -4    7.46    2.79
  10 -17   4    3.36    2.07
 -11  17  -4    2.86    3.07
 -11  17  -4    4.94    2.65
  11 -17   4    3.46    2.61
 -12  17  -4    1.14    2.42
 -12  17  -4   -2.42    2.55
  12 -17   4    5.55    2.47
  12 -17   4    2.16    2.41
   1  16  -4   -1.48    2.04
  -1 -16   4    0.33    2.28
   0  16  -4    3.14    2.26
   0 -16   4    3.42    2.32
  -1  16  -4   10.00    2.85
  -1  16  -4    8.08    2.66
   1 -16   4    5.77    2.79
  -2  16  -4    4.56    2.35
  -2  16  -4    0.12    1.80
   2 -16   4    1.13    2.03
  -3  16  -4    3.60    2.05
  -3  16  -4    2.12    2.15
   3 -16   4    1.95    2.43
   3 -16   4    2.89    2.16
  -4  16  -4    8.77    2.62
   4 -16   4   10.24    2.96
   4 -16   4   12.18    2.91
  -5  16  -4    0.35    1.83
   5 -16   4    4.91    2.44
   5 -16   4    2.13    2.36
  -6  16  -4    0.75    1.94
   6 -16   4   -2.93    1.64
   6 -16   4    2.02    1.88
  -7  16  -4    8.23    2.53
   7 -16   4    9.63    2.70
  -8  16  -4   14.12    3.05
   8 -16   4   10.64    2.88
  -9  16  -4   -0.86    1.97
   9 -16   4    2.85    2.30
 -10  16  -4    6.04    2.40
  10 -16   4    3.99    2.29
 -11  16  -4    8.17    3.25
 -11  16  -4    0.03    2.27
  11 -16   4   -2.39    1.90
  11 -16   4    3.21    2.52
 -12  16  -4   -0.84    2.34
 -12  16  -4   -4.77    2.46
  12 -16   4   -0.27    2.34
  12 -16   4    0.80    2.29
 -13  16  -4    3.41    2.76
 -13  16  -4    2.11    2.95
  13 -16   4    3.23    2.79
  13 -16   4   -0.98    2.19
   2  15  -4    3.31    2.55
  -2 -15   4    1.08    2.43
   1  15  -4   -0.90    2.04
  -1 -15   4    1.31    2.24
   0  15  -4    1.72    1.88
   0 -15   4    2.35    2.27
  -1  15  -4    8.59    2.63
  -1  15  -4    8.63    2.52
   1 -15   4    4.84    2.58
  -2  15  -4   -0.91    1.36
  -2  15  -4   -1.32    1.70
   2 -15   4    1.87    2.14
   2 -15   4    0.64    1.92
  -3  15  -4   10.10    2.67
   3 -15   4    6.11    2.40
   3 -15   4   10.41    2.77
  -4  15  -4   13.99    2.91
   4 -15   4   11.60    2.89
   4 -15   4   12.94    3.10
  -5  15  -4    0.00    1.66
   5 -15   4    1.50    2.04
   5 -15   4    3.17    2.39
  -6  15  -4    0.91    1.91
   6 -15   4    2.45    2.34
   6 -15   4   -0.78    1.79
  -7  15  -4    7.42    2.26
   7 -15   4   11.15    3.18
   7 -15   4    7.90    2.39
  -8  15  -4   -0.72    1.80
   8 -15   4   -1.31    1.77
  -9  15  -4    0.88    2.11
   9 -15   4    0.29    1.92
   9 -15   4    6.64    2.33
 -10  15  -4   12.85    2.87
  10 -15   4    9.98    2.82
  10 -15   4   10.04    3.00
 -11  15  -4    4.62    2.30
 -11  15  -4    2.20    2.35
  11 -15   4    3.26    2.33
  11 -15   4    3.82    2.55
 -12  15  -4   -0.28    2.12
 -12  15  -4    3.87    3.01
  12 -15   4   -1.83    1.97
  12 -15   4   -3.67    1.89
 -13  15  -4   -0.18    2.35
 -13  15  -4    7.66    3.06
  13 -15   4    3.95    2.54
  13 -15   4    8.48    2.91
 -14  15  -4    0.92    2.46
 -14  15  -4    3.56    2.88
  14 -15   4    2.83    2.73
  14 -15   4   10.05    3.16
   4  14  -4    0.38    2.25
   4  14  -4   -2.83    2.23
  -4 -14   4   -1.11    2.11
   3  14  -4    7.65    2.95
   3  14  -4    7.04    2.79
  -3 -14   4   11.52    3.10
   2  14  -4    1.69    2.16
   2  14  -4    4.21    2.38
  -2 -14   4    2.23    2.11
   1  14  -4    0.38    1.88
  -1 -14   4    0.12    1.85
   0  14  -4    4.08    2.00
   0 -14   4    8.29    2.64
  -1  14  -4    8.04    2.38
   1 -14   4    6.51    2.33
   1 -14   4   12.18    2.75
  -2  14  -4    0.52    1.65
  -2  14  -4    2.10    1.76
   2 -14   4   -1.78    1.64
   2 -14   4   -1.35    1.78
  -3  14  -4   15.25    2.84
   3 -14   4   12.72    2.89
   3 -14   4   11.84    2.74
  -4  14  -4    7.76    2.23
   4 -14   4   10.01    2.65
   4 -14   4    9.58    2.27
  -5  14  -4    0.36    1.53
   5 -14   4   -1.86    1.66
   5 -14   4    1.33    1.53
  -6  14  -4    5.67    2.03
   6 -14   4    2.86    1.97
   6 -14   4    7.47    2.62
  -7  14  -4   27.22    3.53
   7 -14   4   27.58    3.69
   7 -14   4   25.92    3.56
  -8  14  -4   -0.88    1.82
   8 -14   4   -2.33    1.50
   8 -14   4    1.99    2.07
  -9  14  -4   11.00    2.81
   9 -14   4    6.82    2.52
   9 -14   4    9.91    2.85
 -10  14  -4   13.73    3.02
  10 -14   4   14.68    3.18
  10 -14   4   12.95    2.80
 -11  14  -4    3.35    2.56
 -11  14  -4    3.43    2.33
  11 -14   4    1.86    2.04
  11 -14   4    0.40    2.15
 -12  14  -4    1.64    2.73
 -12  14  -4   -1.98    2.01
  12 -14   4    0.27    2.07
  12 -14   4    0.88    1.94
 -13  14  -4    4.79    2.95
 -13  14  -4   -3.19    1.98
  13 -14   4    2.42    2.20
  13 -14   4    2.49    2.43
 -14  14  -4    4.23    2.50
 -14  14  -4    6.92    3.14
  14 -14   4    8.50    3.13
  14 -14   4    6.82    2.85
 -15  14  -4    3.66    2.93
 -15  14  -4   -0.15    2.73
  15 -14   4    4.05    2.83
  15 -14   4    1.98    2.72
   5  13  -4    0.74    2.45
   5  13  -4    2.65    2.69
  -5 -13   4   -0.21    2.28
   4  13  -4    3.26    2.44
   4  13  -4    0.23    1.95
  -4 -13   4    2.00    2.42
   3  13  -4    9.70    2.64
   3  13  -4    8.94    2.84
  -3 -13   4   13.46    2.95
   2  13  -4    0.22    1.95
  -2 -13   4    3.99    2.26
   1  13  -4   -0.05    1.84
  -1 -13   4    2.79    2.03
   0  13  -4   11.31    2.53
   0 -13   4    7.43    2.41
  -1  13  -4   10.24    2.25
   1 -13   4   14.68    2.82
   1 -13   4   13.31    2.58
  -2  13  -4   -0.10    1.44
   2 -13   4   -0.97    1.43
   2 -13   4   -0.21    1.77
  -3  13  -4   41.42    3.99
   3 -13   4   33.20    3.75
   3 -13   4   28.98    3.58
  -4  13  -4   18.05    2.76
   4 -13   4   15.76    2.79
   4 -13   4   20.24    3.16
  -5  13  -4    2.08    1.80
   5 -13   4    5.08    2.18
   5 -13   4    3.92    1.66
  -6  13  -4   21.46    3.08
   6 -13   4   22.56    3.05
   6 -13   4   23.71    3.44
  -7  13  -4   10.83    2.35
   7 -13   4   11.36    2.78
   7 -13   4   14.30    2.56
   7 -13   4    9.41    2.49
  -8  13  -4   11.27    2.42
   8 -13   4    5.70    2.11
   8 -13   4    8.71    2.61
   8 -13   4    9.11    2.34
  -9  13  -4    6.41    2.31
   9 -13   4    8.05    2.39
   9 -13   4   10.90    2.49
 -10  13  -4    6.62    2.46
  10 -13   4    6.12    2.19
  10 -13   4    5.92    2.15
 -11  13  -4    0.74    2.24
 -11  13  -4    0.67    2.10
  11 -13   4    0.29    1.74
  11 -13   4   -0.45    1.80
 -12  13  -4   -3.54    2.19
 -12  13  -4    3.52    2.11
  12 -13   4    4.51    2.57
  12 -13   4    3.57    2.47
 -13  13  -4    4.97    2.39
 -13  13  -4   10.72    3.13
  13 -13   4    7.94    2.60
  13 -13   4   12.42    2.96
 -14  13  -4    4.25    2.67
 -14  13  -4    7.24    3.19
  14 -13   4    9.34    2.78
  14 -13   4    8.66    3.18
 -15  13  -4    2.87    2.72
 -15  13  -4   -0.85    2.06
  15 -13   4    3.94    2.65
  15 -13   4   -2.03    2.29
   6  12  -4    0.31    2.32
   6  12  -4    4.68    2.73
  -6 -12   4    4.57    2.80
   5  12  -4    2.42    2.21
   5  12  -4   -0.09    2.17
  -5 -12   4   -2.30    1.84
   4  12  -4    2.09    1.93
   4  12  -4    4.61    2.39
  -4 -12   4    4.61    2.44
   3  12  -4    3.52    2.07
  -3 -12   4    3.78    1.98
   2  12  -4   12.69    2.69
  -2 -12   4    8.60    2.40
   1  12  -4    1.16    1.59
  -1 -12   4    1.29    1.54
   0  12  -4    7.49    2.10
   0 -12   4    7.48    2.16
   0 -12   4    7.84    2.24
  -1  12  -4    1.07    1.28
   1 -12   4    2.12    1.68
   1 -12   4    5.36    1.78
  -2  12  -4    9.22    2.18
   2 -12   4   15.14    2.59
   2 -12   4   10.39    2.34
  -3  12  -4   24.07    3.12
   3 -12   4   27.04    3.36
   3 -12   4   30.02    3.43
  -4  12  -4   58.58    3.98
   4 -12   4   54.61    3.71
   4 -12   4   53.15    4.21
  -5  12  -4   -0.92    1.18
   5 -12   4   -0.95    1.73
   5 -12   4   -1.02    1.35
  -6  12  -4   19.73    2.88
   6 -12   4   26.87    3.41
   6 -12   4   27.21    3.45
   6 -12   4   19.74    2.82
  -7  12  -4   15.01    2.51
   7 -12   4   17.33    2.96
   7 -12   4   18.97    3.01
   7 -12   4   19.14    2.86
  -8  12  -4    2.36    1.80
   8 -12   4    2.48    1.59
   8 -12   4   -0.72    1.51
   8 -12   4   -0.31    1.70
  -9  12  -4   10.51    2.53
   9 -12   4    9.02    2.34
   9 -12   4   10.52    2.59
 -10  12  -4   15.93    3.01
  10 -12   4   15.03    2.84
  10 -12   4   16.23    2.95
 -11  12  -4    2.70    2.29
 -11  12  -4   -0.29    2.06
  11 -12   4    1.44    1.75
  11 -12   4    1.81    1.81
 -12  12  -4    1.87    2.20
 -12  12  -4    1.62    2.33
  12 -12   4    2.80    1.94
  12 -12   4    1.20    1.80
 -13  12  -4   10.40    2.91
 -13  12  -4    9.50    3.02
  13 -12   4    8.89    2.64
  13 -12   4    8.90    2.85
 -14  12  -4    7.74    3.04
 -14  12  -4    5.69    3.05
  14 -12   4    6.93    2.86
  14 -12   4    5.30    2.43
 -15  12  -4    2.53    2.78
 -15  12  -4    0.38    2.49
  15 -12   4    2.55    2.19
  15 -12   4   -0.36    2.27
   7  11  -4    3.84    2.56
   7  11  -4    2.58    2.59
   6  11  -4    2.72    2.25
   6  11  -4    9.58    2.93
  -6 -11   4    2.52    2.39
   5  11  -4    0.58    1.87
   5  11  -4    0.11    2.08
  -5 -11   4    0.17    1.96
   4  11  -4    6.22    2.52
   4  11  -4    7.60    2.34
  -4 -11   4    5.96    2.30
   3  11  -4    8.74    2.39
  -3 -11   4    8.00    2.43
   2  11  -4    0.72    1.55
  -2 -11   4    4.15    2.09
   1  11  -4   24.24    3.05
  -1 -11   4   23.33    2.84
  -1 -11   4   21.86    2.85
  -1 -11   4   23.03    3.07
   0  11  -4   75.36    4.32
   0 -11   4   74.11    4.38
   0 -11   4   84.61    4.45
   1 -11   4   -0.90    1.45
   1 -11   4   -0.66    1.38
  -2  11  -4   10.43    2.18
   2 -11   4   10.32    2.30
   2 -11   4   12.27    2.26
  -3  11  -4   41.40    3.32
   3 -11   4   42.24    3.81
   3 -11   4   45.95    3.41
  -4  11  -4   46.90    3.46
   4 -11   4   44.75    3.41
   4 -11   4   51.14    3.88
  -5  11  -4    0.82    1.45
   5 -11   4   -0.39    1.78
   5 -11   4    0.67    1.25
   5 -11   4    2.75    1.76
  -6  11  -4    6.46    2.03
   6 -11   4    7.30    1.96
   6 -11   4    8.49    2.00
   6 -11   4    7.92    2.35
  -7  11  -4   51.90    3.76
   7 -11   4   58.85    3.89
   7 -11   4   46.86    3.77
   7 -11   4   53.23    3.70
  -8  11  -4    0.76    1.45
   8 -11   4    2.06    1.60
   8 -11   4    2.29    1.79
   8 -11   4   -1.29    1.46
  -9  11  -4   45.95    4.16
   9 -11   4   46.60    3.78
   9 -11   4   37.82    3.87
 -10  11  -4    8.32    2.35
  10 -11   4    8.84    2.41
  10 -11   4    7.40    2.15
 -11  11  -4    0.09    1.66
 -11  11  -4   -3.59    1.77
  11 -11   4    3.73    2.09
  11 -11   4    4.42    2.18
 -12  11  -4    2.84    2.47
 -12  11  -4    4.63    2.22
  12 -11   4    2.86    1.91
  12 -11   4    2.46    1.85
 -13  11  -4   11.14    3.02
 -13  11  -4   13.78    3.27
  13 -11   4    8.23    2.68
  13 -11   4    7.78    2.55
 -14  11  -4   -3.38    2.18
 -14  11  -4    1.67    2.20
  14 -11   4   -0.83    2.08
  14 -11   4    0.00    2.13
 -15  11  -4   -0.43    2.38
  15 -11   4    4.82    2.69
  15 -11   4    6.73    2.71
 -16  11  -4    0.51    2.69
  16 -11   4    1.20    2.40
  16 -11   4    4.37    2.86
   8  10  -4   -3.73    2.09
   8  10  -4    4.32    2.63
   7  10  -4    2.18    2.29
   7  10  -4    2.91    2.47
   6  10  -4   -0.97    1.71
   6  10  -4   -0.68    2.02
  -6 -10   4   -3.28    1.60
   5  10  -4    2.29    1.95
   5  10  -4    2.92    2.08
  -5 -10   4    2.57    2.06
   4  10  -4    7.16    2.15
  -4 -10   4    6.11    2.13
  -4 -10   4    6.95    2.27
   3  10  -4   12.44    2.48
  -3 -10   4   16.76    2.65
  -3 -10   4   12.90    2.47
   2  10  -4    0.62    1.58
  -2 -10   4    2.57    1.66
  -2 -10   4    1.70    1.67
   1  10  -4   67.21    3.93
  -1 -10   4   65.87    4.09
  -1 -10   4   63.92    3.77
  -1 -10   4   62.19    3.63
  -1 -10   4   58.90    3.59
   0  10  -4   39.74    3.09
   0 -10   4   34.71    3.31
   0 -10   4   34.33    3.21
   0 -10   4   34.78    2.86
   0 -10   4   44.50    3.27
   1 -10   4    6.01    1.88
   1 -10   4    5.23    1.58
   1 -10   4    4.06    1.77
  -2  10  -4    2.00    1.41
   2 -10   4    1.82    1.41
   2 -10   4    1.64    1.40
  -3  10  -4   54.35    3.40
   3 -10   4   56.22    3.43
   3 -10   4   54.72    3.71
  -4  10  -4    2.89    1.50
   4 -10   4    6.30    1.73
   4 -10   4    5.55    1.59
   4 -10   4    4.80    1.65
  -5  10  -4   17.10    2.32
   5 -10   4   13.37    2.33
   5 -10   4   14.15    2.29
   5 -10   4   15.37    2.68
  -6  10  -4   73.49    4.10
   6 -10   4   64.01    3.77
   6 -10   4   79.13    4.26
   6 -10   4   71.08    4.40
  -7  10  -4    6.82    2.13
   7 -10   4    2.33    1.85
   7 -10   4    4.94    1.88
   7 -10   4    9.64    2.18
  -8  10  -4   -0.64    1.41
   8 -10   4    2.55    1.63
   8 -10   4    1.96    1.88
   8 -10   4   -1.35    1.52
  -9  10  -4   24.34    3.01
   9 -10   4   14.81    2.53
   9 -10   4   22.32    3.02
 -10  10  -4   11.25    2.52
  10 -10   4   13.16    2.67
  10 -10   4   14.82    2.74
 -11  10  -4    2.76    2.25
 -11  10  -4   -1.25    1.94
  11 -10   4    2.23    2.00
  11 -10   4    3.76    2.06
 -12  10  -4   14.71    3.22
 -12  10  -4   10.62    2.68
  12 -10   4    9.85    2.45
  12 -10   4   13.02    2.92
 -13  10  -4    6.10    2.61
 -13  10  -4    8.52    2.79
  13 -10   4    8.43    2.76
  13 -10   4    6.53    2.67
 -14  10  -4   -1.78    2.31
 -14  10  -4    2.68    2.49
  14 -10   4   -0.65    2.10
  14 -10   4    1.10    2.29
 -15  10  -4   -1.24    2.54
  15 -10   4    0.12    2.29
  15 -10   4    0.70    2.10
 -16  10  -4    2.65    2.68
  16 -10   4    3.17    2.89
  16 -10   4    4.89    2.83
   9   9  -4    2.50    2.46
   9   9  -4   -1.00    1.72
   8   9  -4   -0.50    2.19
   8   9  -4    3.73    2.49
   7   9  -4   10.15    2.96
   7   9  -4   12.48    2.94
   6   9  -4   -0.47    1.69
   6   9  -4    0.41    1.87
  -6  -9   4   -0.20    1.82
  -6  -9   4    1.38    1.92
   5   9  -4    4.60    1.94
   5   9  -4    2.91    2.07
  -5  -9   4   -0.82    1.65
  -5  -9   4    5.63    2.03
   4   9  -4   24.69    2.99
  -4  -9   4   20.70    2.95
  -4  -9   4   24.07    3.07
   3   9  -4    0.05    1.38
  -3  -9   4   -0.08    1.39
  -3  -9   4    2.69    1.67
   2   9  -4   13.96    2.29
  -2  -9   4   15.21    2.25
  -2  -9   4   17.03    2.27
  -2  -9   4   12.81    2.25
  -2  -9   4   17.99    2.63
   1   9  -4   21.55    2.44
  -1  -9   4   24.61    2.71
  -1  -9   4   20.20    2.46
  -1  -9   4   21.30    2.57
  -1  -9   4   24.42    2.66
   0   9  -4   31.49    2.46
   0  -9   4   32.55    2.97
   0  -9   4   34.13    2.74
   0  -9   4   30.79    2.47
   0  -9   4   30.36    2.91
   1  -9   4    6.51    1.68
   1  -9   4    4.73    1.38
   1  -9   4    5.75    1.71
   1  -9   4    2.90    1.31
  -2   9  -4   28.58    2.72
   2  -9   4   30.33    2.97
   2  -9   4   25.24    2.60
   2  -9   4   26.57    2.71
  -3   9  -4   27.86    2.65
   3  -9   4   32.73    3.03
   3  -9   4   29.89    2.36
  -4   9  -4    2.14    1.34
   4  -9   4    0.11    1.41
   4  -9   4    3.52    1.40
   4  -9   4    2.35    1.32
  -5   9  -4   53.64    3.23
   5  -9   4   65.90    3.54
   5  -9   4   60.03    3.57
   5  -9   4   59.70    3.41
  -6   9  -4   85.81    4.27
   6  -9   4   85.06    4.31
   6  -9   4   78.86    4.04
   6  -9   4   78.99    4.08
  -7   9  -4    6.46    1.70
   7  -9   4    7.02    1.92
   7  -9   4    5.06    1.92
   7  -9   4    3.51    1.70
  -8   9  -4   16.04    2.47
   8  -9   4   18.60    2.60
   8  -9   4   24.23    2.92
   8  -9   4   17.98    2.57
  -9   9  -4   10.46    2.51
   9  -9   4   12.52    2.33
   9  -9   4    9.25    2.31
 -10   9  -4    3.14    2.14
 -10   9  -4    5.83    2.30
  10  -9   4    3.82    1.98
  10  -9   4    4.13    1.82
 -11   9  -4    0.52    1.89
 -11   9  -4    0.39    1.84
  11  -9   4    0.67    1.83
  11  -9   4    3.20    1.92
 -12   9  -4   14.82    2.87
 -12   9  -4   12.09    2.87
  12  -9   4    9.70    2.52
  12  -9   4   13.84    2.91
 -13   9  -4    1.27    2.23
 -13   9  -4    3.83    2.56
  13  -9   4    1.19    2.12
  13  -9   4    1.32    1.74
 -14   9  -4    0.79    1.99
  14  -9   4   -2.17    1.42
  14  -9   4    0.31    1.96
 -15   9  -4    5.63    2.92
  15  -9   4    4.84    2.45
  15  -9   4    4.64    2.70
 -16   9  -4    5.29    2.84
  16  -9   4    0.66    2.74
  16  -9   4    0.70    2.40
  10   8  -4    5.12    2.96
  10   8  -4    1.40    2.16
   9   8  -4   -0.59    2.17
   9   8  -4    3.68    2.26
   8   8  -4    8.36    2.66
   8   8  -4    5.58    2.38
   7   8  -4   10.73    2.70
   7   8  -4   11.14    2.65
   6   8  -4    2.83    1.83
   6   8  -4    4.31    2.04
  -6  -8   4    1.32    1.80
   5   8  -4    8.91    2.15
   5   8  -4    9.83    2.44
  -5  -8   4   10.80    2.27
   4   8  -4   23.90    2.88
  -4  -8   4   20.12    2.78
  -4  -8   4   19.48    2.82
   3   8  -4    0.97    1.41
  -3  -8   4    3.88    1.41
  -3  -8   4    5.28    1.55
  -3  -8   4   -0.09    1.40
  -3  -8   4    2.56    1.55
   2   8  -4    8.40    1.81
  -2  -8   4   11.14    2.05
  -2  -8   4   10.29    1.79
  -2  -8   4    9.88    1.96
  -2  -8   4   11.55    1.92
   1   8  -4   28.40    2.58
  -1  -8   4   26.68    2.60
  -1  -8   4   27.62    2.57
  -1  -8   4   28.58    2.68
  -1  -8   4   26.20    2.60
   0  -8   4   46.72    2.88
   0  -8   4   45.70    2.81
   0  -8   4   44.97    2.78
   0  -8   4   42.17    2.80
   1  -8   4    3.16    1.29
   1  -8   4    1.32    1.01
   1  -8   4    0.35    0.87
   1  -8   4    0.62    1.22
  -2   8  -4   50.99    2.81
   2  -8   4   45.46    2.68
   2  -8   4   47.30    2.84
   2  -8   4   49.51    2.91
  -3   8  -4   28.84    2.58
   3  -8   4   31.87    2.46
   3  -8   4   32.16    2.22
   3  -8   4   34.18    2.37
  -4   8  -4    2.22    1.09
   4  -8   4    3.40    1.14
   4  -8   4    2.82    1.37
   4  -8   4    3.23    1.27
  -5   8  -4   45.26    2.80
   5  -8   4   47.16    3.00
   5  -8   4   50.23    3.03
   5  -8   4   44.28    2.76
  -6   8  -4   29.76    2.88
   6  -8   4   26.88    2.75
   6  -8   4   25.50    2.65
   6  -8   4   24.21    2.52
  -7   8  -4   -0.06    1.40
   7  -8   4    0.07    1.17
   7  -8   4    1.93    1.55
   7  -8   4    1.54    1.33
  -8   8  -4    8.77    2.20
   8  -8   4   12.35    2.36
   8  -8   4    7.99    1.93
   8  -8   4   11.88    2.26
  -9   8  -4   59.14    4.18
   9  -8   4   69.65    4.25
   9  -8   4   65.45    4.29
 -10   8  -4   -0.68    1.78
 -10   8  -4    1.70    1.70
  10  -8   4    1.63    1.92
  10  -8   4    1.37    1.84
 -11   8  -4   13.54    2.80
 -11   8  -4   11.83    2.59
  11  -8   4   11.98    2.65
  11  -8   4    8.89    2.35
 -12   8  -4    5.46    2.33
 -12   8  -4    9.14    2.68
  12  -8   4    9.77    2.63
  12  -8   4    1.15    2.07
 -13   8  -4   17.75    3.45
  13  -8   4   11.05    3.06
  13  -8   4    5.02    2.46
 -14   8  -4   -3.36    1.90
  14  -8   4   -0.38    2.07
  14  -8   4    3.45    2.16
 -15   8  -4   -0.73    2.16
  15  -8   4    3.71    2.51
  15  -8   4    5.68    2.74
 -16   8  -4    3.56    2.71
  16  -8   4    4.46    2.77
  16  -8   4    4.41    2.94
  11   7  -4   -0.17    2.20
  10   7  -4    4.48    2.61
  10   7  -4    0.35    2.36
   9   7  -4    3.01    2.22
   9   7  -4    2.96    2.04
   8   7  -4   12.11    2.88
   8   7  -4   10.57    2.67
   7   7  -4   10.86    2.57
   7   7  -4    9.64    2.37
   6   7  -4    0.69    1.72
   6   7  -4   -0.80    1.51
  -6  -7   4   -0.14    1.50
   5   7  -4   32.65    3.30
   5   7  -4   31.88    3.42
  -5  -7   4   34.64    3.37
   4   7  -4   43.27    3.08
  -4  -7   4   47.18    3.32
  -4  -7   4   45.47    2.75
   3   7  -4   11.07    1.91
  -3  -7   4    9.26    1.96
  -3  -7   4    9.29    1.63
  -3  -7   4   12.17    2.05
  -3  -7   4   11.08    1.69
   2   7  -4   21.33    2.22
  -2  -7   4   25.12    2.30
  -2  -7   4   20.02    2.17
  -2  -7   4   20.56    2.38
  -2  -7   4   17.91    2.12
   1   7  -4  120.00    4.21
  -1  -7   4  114.44    4.34
  -1  -7   4  115.14    4.27
  -1  -7   4  114.94    4.27
  -1  -7   4  113.61    4.24
   0  -7   4   40.51    2.55
   0  -7   4   38.87    2.37
   0  -7   4   39.36    2.39
   0  -7   4   37.67    2.36
   1  -7   4   94.10    3.82
   1  -7   4   99.39    3.66
   1  -7   4   90.75    3.69
   1  -7   4   90.05    3.53
  -2   7  -4   11.67    1.56
   2  -7   4   10.30    1.50
   2  -7   4    9.15    1.38
   2  -7   4   12.53    1.85
   2  -7   4   10.31    1.59
  -3   7  -4   42.85    2.41
   3  -7   4   50.99    2.89
   3  -7   4   46.24    2.54
   3  -7   4   50.67    2.62
   3  -7   4   43.03    2.63
  -4   7  -4   41.11    2.51
   4  -7   4   39.86    2.48
   4  -7   4   40.15    2.39
   4  -7   4   50.32    2.91
  -5   7  -4   60.66    3.18
   5  -7   4   68.42    3.30
   5  -7   4   62.96    3.28
   5  -7   4   57.78    3.04
  -6   7  -4   31.72    2.55
   6  -7   4   29.05    2.40
   6  -7   4   32.15    2.56
   6  -7   4   32.90    2.46
  -7   7  -4   -1.81    1.23
   7  -7   4    1.77    1.49
   7  -7   4    0.86    1.33
   7  -7   4    2.12    1.35
  -8   7  -4   33.97    3.34
   8  -7   4   35.81    3.30
   8  -7   4   32.80    3.18
  -9   7  -4   29.27    3.24
   9  -7   4   27.64    3.31
   9  -7   4   22.75    3.03
 -10   7  -4    2.57    1.89
 -10   7  -4    0.00    1.84
  10  -7   4    1.09    1.89
  10  -7   4   -1.16    1.38
 -11   7  -4    8.80    2.53
 -11   7  -4    7.72    2.38
  11  -7   4    6.75    2.12
  11  -7   4   10.20    2.63
 -12   7  -4   13.60    2.75
 -12   7  -4   18.81    3.02
  12  -7   4   16.18    3.02
  12  -7   4   11.56    2.69
 -13   7  -4   -0.05    1.76
  13  -7   4    0.17    1.86
  13  -7   4    3.61    2.31
 -14   7  -4   -1.71    2.19
  14  -7   4    0.75    2.06
  14  -7   4    0.45    2.15
 -15   7  -4    7.07    2.77
  15  -7   4    4.05    3.04
  15  -7   4    6.30    2.69
 -16   7  -4   -0.86    2.37
  16  -7   4    4.10    2.85
  16  -7   4   -0.77    2.61
  11   6  -4    6.68    2.71
  11   6  -4    6.66    2.85
  10   6  -4    4.10    2.40
  10   6  -4    3.29    2.36
   9   6  -4    0.35    2.26
   9   6  -4    0.63    1.79
   8   6  -4   10.13    2.46
   8   6  -4    2.64    1.92
   7   6  -4   18.09    2.77
   7   6  -4   17.79    2.99
   6   6  -4    2.96    1.72
   6   6  -4    4.02    2.02
   5   6  -4   14.37    2.22
   5   6  -4   13.39    2.48
  -5  -6   4   12.83    2.28
   4   6  -4   18.71    2.28
  -4  -6   4   20.81    2.45
  -4  -6   4   17.66    1.89
  -4  -6   4   24.18    2.27
   3   6  -4   24.67    2.33
  -3  -6   4   22.26    2.27
  -3  -6   4   22.90    2.15
  -3  -6   4   23.43    1.91
   2   6  -4   62.50    2.89
  -2  -6   4   55.98    2.74
  -2  -6   4   63.81    3.21
  -2  -6   4   64.72    3.00
  -2  -6   4   60.73    2.86
   1   6  -4   77.61    3.09
  -1  -6   4   78.12    3.35
  -1  -6   4   78.37    3.30
  -1  -6   4   76.36    3.20
  -1  -6   4   78.30    3.16
   0  -6   4    1.08    0.89
   0  -6   4   -0.34    0.88
   0  -6   4    1.25    0.81
   0  -6   4    1.72    0.89
  -1   6  -4   53.39    2.15
  -1   6  -4   50.96    2.41
   1  -6   4   54.98    2.64
   1  -6   4   50.02    2.46
   1  -6   4   50.08    2.31
   1  -6   4   50.39    2.67
  -2   6  -4  104.50    3.55
   2  -6   4  105.74    3.54
   2  -6   4   96.39    3.77
   2  -6   4  103.33    3.62
   2  -6   4  108.72    3.85
  -3   6  -4    5.25    1.08
   3  -6   4    6.92    1.23
   3  -6   4    6.25    1.30
   3  -6   4    6.45    1.20
   3  -6   4    7.57    1.42
  -4   6  -4   84.60    3.37
   4  -6   4   90.42    3.61
   4  -6   4   92.17    3.55
   4  -6   4   96.16    3.66
  -5   6  -4   65.65    3.13
   5  -6   4   73.07    3.27
   5  -6   4   64.27    3.18
   5  -6   4   67.23    3.20
  -6   6  -4   36.40    2.62
   6  -6   4   34.82    2.40
   6  -6   4   39.19    2.71
   6  -6   4   37.59    2.67
  -7   6  -4   13.29    2.01
   7  -6   4   18.08    2.27
   7  -6   4   14.92    2.24
   7  -6   4   14.17    1.95
  -8   6  -4   35.32    3.36
   8  -6   4   31.65    3.20
   8  -6   4   39.83    3.15
  -9   6  -4    5.49    1.84
  -9   6  -4   -1.33    1.57
   9  -6   4    5.53    1.95
   9  -6   4    2.89    1.69
 -10   6  -4    0.36    1.88
 -10   6  -4   -0.88    1.76
  10  -6   4   -0.35    1.58
  10  -6   4    2.30    1.80
 -11   6  -4   -1.85    1.83
 -11   6  -4    2.80    2.07
  11  -6   4    2.24    2.05
  11  -6   4    4.80    2.19
 -12   6  -4   27.27    3.77
  12  -6   4   24.77    3.55
  12  -6   4   26.51    3.59
 -13   6  -4    2.96    2.35
  13  -6   4   -0.15    2.06
  13  -6   4    6.16    2.47
 -14   6  -4    1.13    2.46
  14  -6   4    1.65    2.30
  14  -6   4    3.74    2.67
 -15   6  -4    4.08    2.69
  15  -6   4    3.95    2.82
  15  -6   4    7.22    2.82
 -16   6  -4    3.17    2.73
  16  -6   4    5.64    3.03
  16  -6   4   -2.47    2.30
  12   5  -4    6.07    2.84
  12   5  -4   -1.60    2.44
  11   5  -4    5.01    2.68
  11   5  -4    0.15    1.71
  10   5  -4    0.41    2.16
  10   5  -4    4.08    2.30
   9   5  -4    2.10    1.73
   9   5  -4   -0.65    1.79
   8   5  -4   22.04    3.21
   8   5  -4   16.59    2.83
   7   5  -4   18.87    2.68
   7   5  -4   19.95    2.98
   6   5  -4   -0.33    1.35
   6   5  -4   -0.10    1.38
   5   5  -4   32.70    2.84
   5   5  -4   24.59    2.87
  -5  -5   4   31.37    2.86
  -5  -5   4   26.99    1.99
  -5  -5   4   30.08    2.15
   4   5  -4   29.05    2.28
   4   5  -4   32.81    2.69
  -4  -5   4   32.54    2.13
  -4  -5   4   30.30    2.62
  -4  -5   4   28.91    2.04
   3   5  -4    9.38    1.55
   3   5  -4   11.90    1.58
  -3  -5   4   11.78    1.61
  -3  -5   4   10.92    1.49
  -3  -5   4   14.56    1.59
   2   5  -4  223.05    5.97
  -2  -5   4  236.07    6.11
  -2  -5   4  239.56    6.25
  -2  -5   4  242.82    6.75
  -2  -5   4  239.57    6.15
   1   5  -4  154.58    4.55
   1   5  -4  153.26    4.26
  -1  -5   4  150.94    4.72
  -1  -5   4  150.48    4.52
  -1  -5   4  148.01    4.28
  -1  -5   4  149.07    4.36
  -1  -5   4  144.14    4.44
   0   5  -4    8.96    1.15
   0  -5   4    8.92    1.23
   0  -5   4   10.05    1.39
   0  -5   4    8.54    1.18
   0  -5   4   11.02    1.47
   0  -5   4    9.55    1.16
  -1   5  -4    1.05    0.62
  -1   5  -4   -0.20    0.70
   1  -5   4    1.16    0.79
   1  -5   4    0.44    0.71
   1  -5   4    1.57    0.75
   1  -5   4    1.78    0.89
   1  -5   4    0.95    0.90
  -2   5  -4  120.43    3.57
   2  -5   4  109.92    3.55
   2  -5   4  108.22    3.38
   2  -5   4  110.17    3.76
   2  -5   4  113.77    3.79
  -3   5  -4    4.84    1.03
   3  -5   4    5.85    1.16
   3  -5   4    5.22    1.01
   3  -5   4    6.03    1.30
   3  -5   4    4.11    1.06
  -4   5  -4   21.34    1.70
   4  -5   4   25.88    1.84
   4  -5   4   23.11    1.88
   4  -5   4   25.57    1.92
  -5   5  -4    3.95    1.17
   5  -5   4    3.21    1.22
   5  -5   4    4.27    1.18
   5  -5   4    3.82    1.06
  -6   5  -4   19.00    2.15
   6  -5   4   20.71    2.03
   6  -5   4   17.63    2.04
   6  -5   4   17.07    2.02
  -7   5  -4   10.35    1.94
   7  -5   4    5.50    1.32
   7  -5   4    7.12    1.00
   7  -5   4    7.02    1.62
   7  -5   4    6.25    1.62
  -8   5  -4   45.26    3.36
  -8   5  -4   41.86    3.02
   8  -5   4   47.42    3.51
   8  -5   4   42.85    2.19
   8  -5   4   40.71    3.05
  -9   5  -4   11.92    2.13
  -9   5  -4   12.51    2.36
   9  -5   4   14.00    2.48
   9  -5   4   12.29    2.30
 -10   5  -4    4.46    1.98
 -10   5  -4    7.73    2.36
  10  -5   4    1.13    1.93
  10  -5   4    7.75    2.44
 -11   5  -4   23.80    3.33
  11  -5   4   24.38    3.27
  11  -5   4   21.46    3.34
 -12   5  -4   20.72    3.41
  12  -5   4   17.91    3.19
  12  -5   4   10.12    2.71
 -13   5  -4    1.42    2.18
  13  -5   4    2.00    2.27
  13  -5   4   -0.85    1.88
 -14   5  -4    8.73    2.85
  14  -5   4    3.70    2.66
  14  -5   4   -0.50    2.24
 -15   5  -4    3.34    2.34
  15  -5   4    0.43    2.13
  15  -5   4    1.50    2.36
  12   4  -4    1.29    2.62
  12   4  -4    0.86    2.34
  11   4  -4    0.27    2.23
  11   4  -4    1.24    1.93
  10   4  -4    5.04    2.50
  10   4  -4    1.15    1.93
   9   4  -4   -2.49    1.49
   9   4  -4    0.89    1.93
   8   4  -4   51.74    4.00
   8   4  -4   49.26    3.72
   7   4  -4    3.22    1.72
   7   4  -4    6.29    1.96
   6   4  -4   39.01    3.26
   6   4  -4   36.99    2.87
  -6  -4   4   41.82    2.49
   5   4  -4   16.23    2.08
   5   4  -4   17.70    2.33
  -5  -4   4   20.29    1.83
  -5  -4   4   17.54    1.87
   4   4  -4   92.82    3.97
   4   4  -4   94.97    3.54
  -4  -4   4   86.59    3.47
  -4  -4   4   92.01    3.26
  -4  -4   4   85.93    3.31
   3   4  -4    3.72    1.03
   3   4  -4    5.11    1.26
  -3  -4   4    4.84    1.12
  -3  -4   4    5.24    1.07
  -3  -4   4    3.71    1.11
  -3  -4   4    3.04    1.14
   2   4  -4  275.26    7.03
   2   4  -4  282.76    6.47
  -2  -4   4  271.23    6.68
  -2  -4   4  277.10    6.74
  -2  -4   4  279.83    6.82
  -2  -4   4  277.93    6.51
   1   4  -4   45.16    2.16
   1   4  -4   49.63    1.95
  -1  -4   4   45.49    2.19
  -1  -4   4   49.27    2.38
  -1  -4   4   45.64    1.94
  -1  -4   4   40.73    2.01
  -1  -4   4   46.03    2.19
   0   4  -4    1.84    0.71
   0  -4   4    1.24    0.68
   0  -4   4    1.94    0.83
   0  -4   4    0.36    0.78
   0  -4   4    2.68    0.90
  -1   4  -4  334.15    7.09
   1  -4   4  337.08    7.31
   1  -4   4  333.33    7.08
   1  -4   4  335.93    7.68
  -2   4  -4  131.01    3.64
   2  -4   4  131.39    3.96
   2  -4   4  127.78    3.73
   2  -4   4  134.16    4.02
   2  -4   4  132.18    3.61
  -3   4  -4  295.64    6.72
   3  -4   4  281.10    6.90
   3  -4   4  297.92    6.99
   3  -4   4  285.29    6.88
   3  -4   4  295.23    6.74
  -4   4  -4  217.01    5.69
   4  -4   4  217.97    5.71
   4  -4   4  220.75    5.87
   4  -4   4  215.51    5.64
  -5   4  -4  131.71    4.39
   5  -4   4  131.60    4.43
   5  -4   4  128.75    4.38
   5  -4   4  121.17    3.93
  -6   4  -4    8.51    1.51
   6  -4   4    8.38    1.56
   6  -4   4    9.20    1.73
   6  -4   4    9.39    1.41
  -7   4  -4    6.74    1.74
   7  -4   4    8.71    1.89
   7  -4   4    9.13    1.86
  -8   4  -4   31.03    2.46
  -8   4  -4   29.18    3.14
   8  -4   4   30.87    3.13
   8  -4   4   26.49    2.87
  -9   4  -4   26.04    2.69
  -9   4  -4   24.88    3.11
   9  -4   4   20.63    2.95
   9  -4   4   21.06    2.88
 -10   4  -4    2.31    2.05
  10  -4   4    3.79    1.51
  10  -4   4    1.91    1.84
  10  -4   4    0.41    1.66
 -11   4  -4   23.05    3.27
  11  -4   4   23.55    3.20
  11  -4   4   22.69    3.42
 -12   4  -4    9.79    2.59
  12  -4   4    9.84    2.82
  12  -4   4   17.22    3.16
 -13   4  -4    4.50    2.37
  13  -4   4    7.01    2.89
  13  -4   4    2.84    2.35
 -14   4  -4   -1.51    1.86
  14  -4   4    0.34    2.32
  14  -4   4    0.95    2.52
 -15   4  -4    3.22    2.41
  15  -4   4    4.72    2.73
  15  -4   4    8.30    2.97
  13   3  -4   -1.39    2.12
  13   3  -4   -0.28    2.37
  12   3  -4    4.10    2.51
  12   3  -4    7.92    2.68
  11   3  -4    6.95    2.71
  11   3  -4    4.42    2.46
  10   3  -4    0.56    1.79
  10   3  -4    0.61    1.92
   9   3  -4   11.52    2.61
   9   3  -4   14.09    2.61
   8   3  -4   24.13    3.02
   8   3  -4   25.16    3.01
   7   3  -4    6.75    2.00
   7   3  -4    5.47    1.87
  -7  -3   4    6.65    1.48
   6   3  -4   82.56    3.78
   6   3  -4   76.81    3.98
  -6  -3   4   86.78    3.47
  -6  -3   4   84.93    3.28
   5   3  -4  118.13    4.69
   5   3  -4  121.92    4.25
  -5  -3   4  123.83    4.09
  -5  -3   4  119.87    3.88
   4   3  -4   55.95    2.55
   4   3  -4   55.45    2.94
  -4  -3   4   54.12    2.51
  -4  -3   4   53.33    2.39
  -4  -3   4   60.08    2.92
   3   3  -4    7.84    1.37
   3   3  -4    6.92    1.12
  -3  -3   4    7.83    1.13
  -3  -3   4    7.74    1.23
  -3  -3   4    8.04    1.19
  -3  -3   4    7.70    1.13
   2   3  -4  262.87    6.51
   2   3  -4  266.45    5.85
  -2  -3   4  256.20    5.84
  -2  -3   4  260.02    6.28
  -2  -3   4  264.94    6.27
  -2  -3   4  261.67    6.20
   1   3  -4  122.57    3.52
   1   3  -4  120.53    3.03
  -1  -3   4  114.02    3.65
  -1  -3   4  113.86    3.45
  -1  -3   4  119.67    3.06
  -1  -3   4  122.72    3.54
   0  -3   4  211.86    4.53
   0  -3   4  216.07    5.21
   0  -3   4  203.65    5.11
   0  -3   4  207.84    5.19
   1  -3   4   47.03    1.85
   1  -3   4   46.28    2.08
   1  -3   4   47.99    1.69
   1  -3   4   47.69    2.02
  -2   3  -4  338.90    7.07
   2  -3   4  331.74    7.04
   2  -3   4  324.76    7.38
   2  -3   4  345.53    7.33
   2  -3   4  334.65    7.42
  -3   3  -4    4.69    1.08
   3  -3   4    4.65    1.09
   3  -3   4    3.66    0.91
   3  -3   4    3.63    0.88
   3  -3   4    3.67    0.88
  -4   3  -4  157.32    4.55
   4  -3   4  156.54    4.57
   4  -3   4  165.97    4.35
   4  -3   4  156.71    4.63
  -5   3  -4  179.47    5.24
   5  -3   4  173.22    5.25
   5  -3   4  173.76    5.23
   5  -3   4  163.42    4.56
  -6   3  -4   47.83    2.90
   6  -3   4   49.36    2.24
   6  -3   4   45.32    2.89
   6  -3   4   44.24    2.71
  -7   3  -4   78.45    3.82
  -7   3  -4   83.54    3.27
   7  -3   4   85.07    4.04
   7  -3   4   84.51    3.98
  -8   3  -4   41.46    2.59
  -8   3  -4   44.65    3.30
   8  -3   4   41.69    3.43
   8  -3   4   39.60    3.29
  -9   3  -4    5.47    2.11
   9  -3   4    5.85    2.14
   9  -3   4    5.79    2.06
 -10   3  -4    6.02    2.18
  10  -3   4    5.04    2.11
  10  -3   4    3.34    2.20
 -11   3  -4   21.09    3.16
  11  -3   4   20.67    2.81
  11  -3   4   23.59    3.46
  11  -3   4   23.45    3.35
 -12   3  -4    2.81    2.13
  12  -3   4    0.40    1.93
  12  -3   4    3.82    2.40
 -13   3  -4    2.37    1.85
  13  -3   4    3.45    2.56
  13  -3   4    3.04    2.42
 -14   3  -4    2.47    2.40
  14  -3   4    4.01    2.57
  14  -3   4    3.92    2.58
  15  -3   4    1.63    2.71
  15  -3   4   -1.17    2.58
  14   2  -4    2.54    2.78
  14   2  -4   -1.95    2.24
  13   2  -4   -1.11    2.32
  13   2  -4   -0.94    2.18
  12   2  -4    6.57    2.51
  12   2  -4    6.69    2.66
  11   2  -4    6.26    2.42
  11   2  -4    3.18    2.22
  10   2  -4    3.24    2.08
  10   2  -4    0.91    1.60
   9   2  -4   21.62    3.04
   9   2  -4   20.75    2.91
   8   2  -4   23.80    3.03
   8   2  -4   25.65    2.99
   7   2  -4    4.96    1.59
   7   2  -4    4.56    1.67
  -7  -2   4    4.59    1.36
  -7  -2   4    2.96    1.13
   6   2  -4   50.75    3.06
   6   2  -4   57.01    3.02
  -6  -2   4   57.28    2.60
  -6  -2   4   50.53    2.62
   5   2  -4   87.97    3.41
   5   2  -4   92.12    3.78
  -5  -2   4   97.79    3.47
  -5  -2   4   79.17    3.48
  -5  -2   4   93.42    3.25
   4   2  -4    6.44    1.30
   4   2  -4    8.01    1.15
  -4  -2   4    6.34    1.07
  -4  -2   4    4.98    1.17
  -4  -2   4    7.50    1.23
   3   2  -4   55.34    2.53
   3   2  -4   57.22    2.14
  -3  -2   4   59.23    2.52
  -3  -2   4   56.48    2.38
  -3  -2   4   57.42    2.30
   2   2  -4  157.15    4.35
   2   2  -4  162.20    3.70
  -2  -2   4  157.16    3.70
  -2  -2   4  152.81    4.14
  -2  -2   4  161.88    4.21
  -2  -2   4  156.44    4.22
   1   2  -4   60.89    2.21
  -1  -2   4   61.29    2.33
  -1  -2   4   58.30    2.17
  -1  -2   4   60.48    2.20
   0  -2   4   78.51    2.49
   0  -2   4   73.50    2.42
   0  -2   4   74.09    2.39
   1  -2   4  204.70    4.79
   1  -2   4  204.75    4.78
  -2   2  -4    4.94    0.99
   2  -2   4    4.04    0.81
   2  -2   4    4.20    0.88
   2  -2   4    4.05    0.91
   2  -2   4    3.32    0.89
  -3   2  -4  156.57    4.30
   3  -2   4  155.53    3.94
   3  -2   4  159.66    3.94
   3  -2   4  152.93    4.16
   3  -2   4  153.38    4.27
  -4   2  -4  151.64    4.49
   4  -2   4  157.40    3.95
   4  -2   4  154.51    4.52
   4  -2   4  153.45    4.54
  -5   2  -4    3.15    1.19
   5  -2   4    2.43    1.07
   5  -2   4    3.72    1.25
   5  -2   4    2.63    0.73
  -6   2  -4    9.63    1.61
  -6   2  -4   10.35    1.29
   6  -2   4   10.74    1.72
   6  -2   4   11.55    1.86
  -7   2  -4   25.08    2.66
  -7   2  -4   30.82    1.99
   7  -2   4   30.05    2.87
   7  -2   4   33.12    3.02
  -8   2  -4  167.20    6.11
  -8   2  -4  157.87    4.90
   8  -2   4  164.34    6.27
   8  -2   4  158.49    5.90
  -9   2  -4   41.12    3.84
   9  -2   4   39.53    3.98
   9  -2   4   36.75    3.62
 -10   2  -4    3.54    1.96
  10  -2   4    6.48    2.21
  10  -2   4    7.38    2.16
 -11   2  -4   13.29    2.76
  11  -2   4   14.52    2.87
  11  -2   4    9.08    2.72
 -12   2  -4    0.69    1.90
  12  -2   4    2.39    2.28
  12  -2   4    4.23    1.85
  12  -2   4    0.63    2.39
 -13   2  -4    0.34    2.02
  13  -2   4    0.64    2.12
  13  -2   4    2.88    2.44
  14  -2   4   -1.80    2.43
  14  -2   4    2.49    2.68
  15  -2   4   -0.21    2.23
  14   1  -4   -0.20    2.53
  14   1  -4    0.46    2.37
  13   1  -4    6.29    2.70
  13   1  -4    0.22    1.98
  12   1  -4    7.13    2.56
  12   1  -4    6.38    2.63
  11   1  -4    1.06    1.88
  11   1  -4    6.68    2.46
  10   1  -4    1.55    1.58
  10   1  -4    0.78    1.76
   9   1  -4   28.93    3.24
   9   1  -4   30.45    2.96
   9   1  -4   32.22    3.35
   8   1  -4   48.92    2.98
   8   1  -4   55.29    3.58
   8   1  -4   52.68    3.62
  -8  -1   4   55.30    3.08
   7   1  -4    6.49    1.69
   7   1  -4    8.90    1.84
  -7  -1   4    9.80    1.67
   6   1  -4   96.34    3.71
   6   1  -4   86.61    3.81
  -6  -1   4   92.12    3.76
  -6  -1   4   91.12    3.46
   5   1  -4    2.39    1.02
   5   1  -4    2.27    1.07
  -5  -1   4    3.23    1.02
  -5  -1   4    2.86    1.00
   4   1  -4    1.52    0.87
   4   1  -4    0.20    0.81
  -4  -1   4    3.27    0.92
  -4  -1   4    1.66    0.87
   3   1  -4   37.66    2.00
   3   1  -4   35.38    1.58
  -3  -1   4   36.00    1.80
  -3  -1   4   33.04    1.83
   2   1  -4  290.48    6.61
  -2  -1   4  286.34    6.49
  -1  -1   4   31.80    1.54
  -1  -1   4   31.49    1.51
   0  -1   4  132.96    3.28
   0  -1   4  122.02    3.22
   0  -1   4  131.10    3.31
   1  -1   4   14.28    0.99
   1  -1   4   13.27    0.96
  -2   1  -4  194.84    4.62
   2  -1   4  187.48    4.28
   2  -1   4  196.29    4.61
   2  -1   4  193.69    4.36
  -3   1  -4   17.01    1.59
   3  -1   4   17.31    1.62
   3  -1   4   14.49    1.01
   3  -1   4   15.05    0.99
  -4   1  -4  437.75    9.42
   4  -1   4  417.72    8.36
   4  -1   4  406.85    9.38
  -5   1  -4   14.05    1.15
  -5   1  -4   17.44    1.93
   5  -1   4   15.69    1.83
  -6   1  -4   24.85    1.53
  -6   1  -4   27.38    2.49
   6  -1   4   28.80    2.75
  -7   1  -4   12.74    1.38
  -7   1  -4   11.08    1.99
   7  -1   4   12.91    2.23
  -8   1  -4   41.49    3.32
   8  -1   4   41.53    3.34
   8  -1   4   40.77    3.35
  -9   1  -4   11.35    2.43
   9  -1   4   12.10    2.57
   9  -1   4    6.65    2.40
 -10   1  -4   22.13    3.17
  10  -1   4   21.50    3.16
  10  -1   4   23.03    3.26
 -11   1  -4   17.85    3.05
  11  -1   4   14.50    3.18
  11  -1   4   13.59    3.02
  12  -1   4    4.89    2.68
  12  -1   4    2.85    2.39
  12  -1   4    3.64    2.11
  13  -1   4    3.50    2.24
  13  -1   4    0.56    2.13
  13  -1   4    0.30    2.49
  14  -1   4    3.81    2.90
  14  -1   4    7.71    2.89
  14   0  -4   -0.40    2.41
  14   0  -4    4.70    2.59
  13   0  -4    4.08    2.54
  13   0  -4    3.13    2.32
  12   0  -4    7.00    2.68
  12   0  -4    7.84    2.31
  11   0  -4    3.78    1.92
  11   0  -4   -1.68    1.61
  10   0  -4    6.69    2.15
  10   0  -4   11.50    2.38
   9   0  -4   37.14    2.88
   9   0  -4   44.14    3.47
   9   0  -4   37.35    3.60
  -9   0   4   38.83    2.85
  -9   0   4   37.08    2.77
   8   0  -4   24.34    2.68
   8   0  -4   23.17    2.58
   8   0  -4   24.17    2.36
  -8   0   4   21.23    2.39
  -8   0   4   23.19    2.25
   7   0  -4   23.97    1.96
   7   0  -4   26.62    2.55
   7   0  -4   25.60    2.43
  -7   0   4   23.23    2.07
  -7   0   4   26.84    2.48
  -7   0   4   26.69    2.10
   6   0  -4  135.71    3.99
   6   0  -4  143.95    4.54
   6   0  -4  131.09    4.66
  -6   0   4  135.68    4.50
  -6   0   4  140.25    4.49
  -6   0   4  140.31    4.06
   5   0  -4  126.10    3.44
   5   0  -4  124.81    4.17
   5   0  -4  124.53    3.83
  -5   0   4  122.32    3.50
  -5   0   4  133.41    4.11
  -5   0   4  118.92    3.91
   4   0  -4    1.55    0.83
   4   0  -4    2.80    0.93
  -4   0   4    2.26    0.77
  -4   0   4    0.47    0.88
   3   0  -4    9.44    0.97
   3   0  -4    8.48    1.11
  -3   0   4    7.96    1.06
  -3   0   4    6.85    1.17
   2   0  -4   10.55    1.12
  -2   0   4    6.36    1.00
  -1   0   4   53.02    1.83
  -1   0   4   54.38    1.97
   0   0   4   16.15    0.95
   1   0   4   20.59    1.18
   1   0   4   20.98    1.00
  -2   0  -4  204.13    5.10
  -2   0  -4  199.11    4.83
   2   0   4  191.76    4.76
   2   0   4  197.60    4.10
  -3   0  -4   26.01    1.71
   3   0   4   24.82    1.67
  -4   0  -4  147.59    3.19
  -4   0  -4  136.10    4.35
   4   0   4  141.81    4.55
  -5   0  -4  175.07    5.42
  -5   0  -4  178.19    3.91
   5   0   4  173.16    5.46
  -6   0  -4   18.52    2.28
  -6   0  -4   18.82    1.16
   6   0   4   15.73    2.08
  -7   0  -4   62.99    3.56
   7   0   4   57.77    3.60
  -8   0  -4   27.76    3.20
   8   0   4   22.75    3.12
   9   0   4    0.17    1.66
  10   0   4    7.34    2.46
  10   0   4   10.14    2.78
  11   0   4    8.96    2.56
  11   0   4    7.93    2.72
  12   0   4    3.71    2.48
  12   0   4    1.10    2.32
  13   0   4    2.61    2.21
  13   0   4   -1.04    1.87
  13   0   4    1.94    2.41
  14   0   4    4.08    2.58
  14   0   4    2.00    2.79
  14   0   4    4.04    3.22
  15  -1  -4    3.66    2.74
  15  -1  -4   -0.12    2.70
  14  -1  -4   -0.05    2.33
  14  -1  -4   -0.61    2.10
  13  -1  -4    8.49    2.80
  13  -1  -4    5.13    2.43
  12  -1  -4    5.22    2.25
  12  -1  -4    4.80    2.33
  11  -1  -4    5.05    2.20
  11  -1  -4    7.29    2.14
 -11   1   4    6.21    1.85
  10  -1  -4    5.54    1.80
  10  -1  -4    2.76    1.96
  10  -1  -4    5.30    1.79
 -10   1   4    9.63    1.92
 -10   1   4    5.86    1.83
   9  -1  -4   39.90    3.11
   9  -1  -4   31.50    2.62
   9  -1  -4   40.89    3.56
  -9   1   4   33.91    3.04
  -9   1   4   32.49    2.84
   8  -1  -4    2.79    1.55
   8  -1  -4    3.68    1.32
   8  -1  -4    3.30    1.40
  -8   1   4   -0.19    1.07
  -8   1   4    2.23    1.24
  -8   1   4    4.58    1.49
   7  -1  -4   31.74    2.02
   7  -1  -4   25.99    2.39
   7  -1  -4   33.72    2.45
  -7   1   4   27.68    2.08
  -7   1   4   35.47    2.25
  -7   1   4   31.57    2.41
   6  -1  -4   55.92    2.73
   6  -1  -4   55.66    2.33
   6  -1  -4   55.50    2.83
  -6   1   4   59.67    2.73
  -6   1   4   61.34    2.56
  -6   1   4   56.35    2.82
   5  -1  -4   86.61    3.33
   5  -1  -4   89.94    3.15
   5  -1  -4   90.78    2.72
  -5   1   4   88.77    3.38
  -5   1   4   90.91    3.18
  -5   1   4   93.25    2.91
   4  -1  -4    4.58    0.96
   4  -1  -4    4.68    0.94
  -4   1   4    1.72    1.02
  -4   1   4    2.87    0.85
   3  -1  -4   99.53    2.68
   3  -1  -4   96.09    3.03
  -3   1   4  102.09    3.31
   2  -1  -4  202.94    4.91
  -2   1   4  206.44    5.01
  -1   1   4  130.29    3.40
  -1   1   4  129.93    3.05
   0  -1  -4   24.28    1.62
   0  -1  -4   21.68    1.18
   0   1   4   21.69    1.13
   0   1   4   18.92    1.11
  -1  -1  -4 1000.00   18.24
  -1  -1  -4  976.55   19.14
   1   1   4  940.28   18.10
   1   1   4  970.77   17.73
  -2  -1  -4   48.42    2.11
  -2  -1  -4   42.57    2.28
   2   1   4   39.18    1.93
   3   1   4   53.27    2.56
   4   1   4  130.86    4.38
   5   1   4   11.74    1.88
   6   1   4   36.54    2.98
   7   1   4   20.83    2.72
   8   1   4    7.65    2.43
   9   1   4    3.48    1.90
  10   1   4   12.32    2.91
  11   1   4    2.58    2.33
  11   1   4    5.00    2.65
  12   1   4   -1.88    2.18
  12   1   4    2.78    2.54
  13   1   4    5.48    2.93
  13   1   4    1.73    2.55
  13   1   4    5.15    2.71
  15  -2  -4   -0.42    2.39
  14  -2  -4    3.84    2.37
  14  -2  -4    1.54    2.41
  13  -2  -4   12.48    2.75
  13  -2  -4    8.93    2.75
  12  -2  -4    5.41    2.16
  12  -2  -4    5.00    2.39
 -12   2   4    6.83    2.05
  11  -2  -4    0.92    1.60
  11  -2  -4    0.83    1.87
 -11   2   4   -0.79    1.27
 -11   2   4    2.57    1.58
  10  -2  -4    2.51    1.49
  10  -2  -4   -3.07    1.57
  10  -2  -4    1.00    1.51
 -10   2   4    0.68    1.39
 -10   2   4    0.63    1.50
   9  -2  -4   33.54    2.56
   9  -2  -4   40.31    3.45
   9  -2  -4   34.54    2.94
  -9   2   4   37.34    2.90
  -9   2   4   35.26    2.68
  -9   2   4   38.24    3.31
   8  -2  -4    2.59    1.21
   8  -2  -4    3.56    1.53
   8  -2  -4    1.67    1.26
  -8   2   4    3.66    1.39
  -8   2   4    2.62    1.32
  -8   2   4    2.40    1.42
   7  -2  -4   24.25    2.35
   7  -2  -4   24.08    1.82
   7  -2  -4   26.45    2.38
  -7   2   4   23.38    2.11
  -7   2   4   22.73    2.05
  -7   2   4   21.94    2.36
   6  -2  -4   83.46    3.24
   6  -2  -4   77.04    3.22
   6  -2  -4   82.07    2.83
  -6   2   4   77.90    3.00
  -6   2   4   81.88    3.00
  -6   2   4   82.33    3.50
   5  -2  -4   48.63    1.96
   5  -2  -4   46.80    2.29
   5  -2  -4   53.03    2.31
  -5   2   4   46.65    2.53
  -5   2   4   46.92    2.07
  -5   2   4   47.91    2.11
   4  -2  -4   52.88    2.29
   4  -2  -4   53.35    2.12
  -4   2   4   53.74    2.59
  -4   2   4   55.17    2.18
  -4   2   4   56.07    2.00
   3  -2  -4  210.97    4.82
   3  -2  -4  206.53    5.13
  -3   2   4  214.64    5.39
   2  -2  -4  152.39    4.01
   2  -2  -4  142.01    3.55
  -2   2   4  142.61    3.94
   1  -2  -4   31.41    1.48
   1  -2  -4   28.68    1.83
  -1   2   4   27.08    1.59
   0  -2  -4  158.96    4.05
   0  -2  -4  156.21    4.45
   0   2   4  159.05    3.99
   0   2   4  152.07    3.69
  -1  -2  -4   87.13    3.21
  -1  -2  -4   88.99    3.00
   1   2   4   87.38    2.21
   1   2   4   88.92    2.96
  -2  -2  -4   30.58    1.88
   2   2   4   24.79    1.70
  -3  -2  -4  133.81    4.34
   3   2   4  127.48    4.20
   4   2   4   27.69    2.13
   5   2   4    1.38    1.10
   6   2   4   14.02    2.16
   7   2   4   18.47    2.72
   8   2   4    0.03    1.59
   9   2   4    0.08    1.58
  10   2   4   21.59    3.54
  11   2   4    6.29    2.63
  12   2   4   -0.27    2.42
  12   2   4   -1.82    1.90
  13   2   4    9.28    3.18
  13   2   4    8.86    3.21
  13   2   4    3.68    2.86
  15  -3  -4    1.10    2.45
  14  -3  -4   -1.17    1.85
  14  -3  -4   -1.77    2.02
  13  -3  -4   16.43    3.06
  13  -3  -4   20.65    3.51
  12  -3  -4   11.37    2.55
  12  -3  -4    8.55    2.50
 -12   3   4    9.31    2.28
  11  -3  -4    1.92    1.88
  11  -3  -4    3.00    1.71
  11  -3  -4    2.26    1.60
 -11   3   4    3.34    1.80
 -11   3   4    3.80    1.79
  10  -3  -4   12.44    2.50
  10  -3  -4   11.89    2.27
  10  -3  -4   16.26    2.23
 -10   3   4   13.80    2.34
 -10   3   4   15.93    2.51
   9  -3  -4    0.22    1.49
   9  -3  -4    3.23    1.40
   9  -3  -4    0.52    1.23
  -9   3   4    3.06    1.64
  -9   3   4    0.97    1.40
  -9   3   4    2.21    1.29
   8  -3  -4    0.00    1.04
   8  -3  -4    1.92    1.14
   8  -3  -4    2.21    1.36
  -8   3   4   -0.21    1.08
  -8   3   4    1.58    1.27
  -8   3   4    1.37    0.99
   7  -3  -4   55.17    2.94
   7  -3  -4   57.74    2.83
   7  -3  -4   55.45    2.58
  -7   3   4   52.66    3.11
  -7   3   4   60.59    2.70
  -7   3   4   53.46    2.67
   6  -3  -4  208.53    5.77
   6  -3  -4  218.58    5.48
   6  -3  -4  216.54    5.82
  -6   3   4  217.26    5.58
  -6   3   4  211.11    6.15
  -6   3   4  214.27    5.43
   5  -3  -4    2.30    0.97
   5  -3  -4    3.19    0.97
   5  -3  -4    2.67    0.77
  -5   3   4    2.52    0.85
  -5   3   4    2.20    1.10
  -5   3   4    3.62    0.81
   4  -3  -4   44.00    1.88
   4  -3  -4   48.49    2.14
   4  -3  -4   48.41    2.16
  -4   3   4   45.58    1.97
  -4   3   4   49.74    2.53
   3  -3  -4  100.30    3.20
   3  -3  -4   99.63    3.06
  -3   3   4  101.12    2.98
  -3   3   4   95.19    3.37
   2  -3  -4   36.21    2.11
   2  -3  -4   36.28    1.79
  -2   3   4   34.83    1.88
   1  -3  -4   43.47    1.89
   1  -3  -4   38.78    2.23
  -1   3   4   38.07    1.84
   0  -3  -4  486.95   10.09
   0  -3  -4  484.83   10.66
   0   3   4  444.82    9.87
   0   3   4  487.33    9.55
  -1  -3  -4   62.76    2.95
  -1  -3  -4   61.57    2.64
   1   3   4   64.14    1.91
   1   3   4   63.17    2.66
  -2  -3  -4   14.45    1.70
   2   3   4   14.14    1.62
  -3  -3  -4   84.95    3.56
   3   3   4   80.17    3.43
  -4  -3  -4    2.09    1.24
   4   3   4    2.59    1.16
   5   3   4    5.02    1.70
   6   3   4   20.90    2.74
   7   3   4   11.74    2.29
   8   3   4   -1.62    1.66
   9   3   4    7.77    2.44
  10   3   4    7.00    2.68
  11   3   4    0.91    2.45
  12   3   4   -6.92    1.84
  16  -4  -4    2.64    2.66
  15  -4  -4   -0.73    2.20
  14  -4  -4    2.41    2.32
  13  -4  -4    6.67    2.49
  12  -4  -4    2.53    1.74
  12  -4  -4    2.77    2.02
 -12   4   4   -2.50    1.41
 -12   4   4    0.97    1.68
  11  -4  -4   -1.41    1.36
  11  -4  -4   -0.62    1.40
  11  -4  -4   -1.72    1.53
 -11   4   4   -0.19    1.57
 -11   4   4   -0.13    1.65
  10  -4  -4    8.84    2.24
  10  -4  -4   14.97    2.29
  10  -4  -4   16.07    2.21
 -10   4   4   14.39    2.02
 -10   4   4   14.03    2.58
 -10   4   4   12.36    2.29
   9  -4  -4   18.51    2.24
   9  -4  -4   22.66    2.32
   9  -4  -4   21.64    2.65
  -9   4   4   20.95    2.48
  -9   4   4   24.39    2.29
  -9   4   4   25.06    2.82
   8  -4  -4   -0.02    0.92
   8  -4  -4    1.02    1.20
   8  -4  -4   -0.46    0.90
  -8   4   4    1.73    1.34
  -8   4   4    1.45    1.16
  -8   4   4   -0.38    0.84
   7  -4  -4   46.91    2.41
   7  -4  -4   47.32    2.76
   7  -4  -4   47.52    2.53
  -7   4   4   49.58    3.12
  -7   4   4   42.66    2.47
  -7   4   4   49.47    2.33
   6  -4  -4   69.57    3.06
   6  -4  -4   73.02    2.92
   6  -4  -4   66.22    2.79
  -6   4   4   69.26    2.85
  -6   4   4   68.47    3.42
  -6   4   4   73.74    2.62
   5  -4  -4    7.75    1.26
   5  -4  -4    4.78    1.14
   5  -4  -4    6.35    1.08
  -5   4   4    4.79    1.43
  -5   4   4    4.28    1.01
  -5   4   4    6.66    0.96
   4  -4  -4   89.89    3.08
   4  -4  -4   90.39    3.04
   4  -4  -4   80.73    3.03
  -4   4   4   83.44    3.45
  -4   4   4   87.39    2.96
   3  -4  -4  141.63    4.09
   3  -4  -4  137.98    4.24
  -3   4   4  147.08    4.43
   2  -4  -4  105.10    3.41
   2  -4  -4   97.83    3.54
  -2   4   4  101.49    3.38
  -2   4   4  104.66    3.32
   1  -4  -4   90.44    3.18
   1  -4  -4   81.17    3.31
  -1   4   4   84.80    2.86
   0  -4  -4  103.43    3.92
   0  -4  -4  112.37    3.74
   0   4   4  111.54    3.14
   0   4   4  105.42    3.59
  -1  -4  -4   40.02    2.42
   1   4   4   41.09    2.35
   1   4   4   41.38    1.67
  -2  -4  -4    1.93    1.12
   2   4   4    2.35    0.61
   2   4   4    2.74    1.15
  -3  -4  -4   14.43    2.05
   3   4   4   19.99    2.18
  -4  -4  -4   21.37    2.50
   4   4   4   25.77    2.58
  -5  -4  -4    3.08    1.58
   5   4   4    5.10    1.65
   6   4   4   40.97    3.70
   7   4   4   10.84    2.30
   8   4   4    1.43    1.98
   9   4   4    8.31    2.74
  10   4   4    4.81    2.60
  11   4   4    2.26    2.68
  12   4   4   -1.48    2.17
  16  -5  -4    3.74    2.61
  15  -5  -4   -1.10    2.18
  14  -5  -4    3.72    2.18
  13  -5  -4   12.96    2.86
 -13   5   4   15.84    2.96
 -13   5   4   15.61    2.87
  12  -5  -4    0.81    1.79
 -12   5   4    0.82    1.82
 -12   5   4    4.88    2.11
  11  -5  -4   25.10    3.20
  11  -5  -4   22.64    2.74
  11  -5  -4   25.70    2.86
 -11   5   4   30.49    3.51
 -11   5   4   26.12    3.12
  10  -5  -4    4.10    1.62
  10  -5  -4    2.19    1.74
  10  -5  -4    6.32    1.77
 -10   5   4    2.73    1.77
 -10   5   4    3.11    1.33
 -10   5   4    5.28    1.72
   9  -5  -4   27.38    2.55
   9  -5  -4   25.28    2.83
   9  -5  -4   23.48    2.42
  -9   5   4   26.67    2.99
  -9   5   4   27.40    2.80
  -9   5   4   25.11    2.18
   8  -5  -4    5.88    1.39
   8  -5  -4    6.61    1.66
   8  -5  -4    5.63    1.48
  -8   5   4    5.41    1.71
  -8   5   4    5.59    1.51
  -8   5   4    5.79    1.16
   7  -5  -4  167.33    5.33
   7  -5  -4  153.24    4.89
   7  -5  -4  157.35    4.86
  -7   5   4  163.23    5.62
  -7   5   4  150.42    4.89
  -7   5   4  160.68    4.40
   6  -5  -4   86.44    3.29
   6  -5  -4   91.45    3.59
   6  -5  -4   90.49    3.43
  -6   5   4   91.61    4.11
  -6   5   4   90.36    3.43
  -6   5   4   88.56    2.90
   5  -5  -4   -0.15    0.84
   5  -5  -4   -0.16    0.90
   5  -5  -4   -0.30    0.80
  -5   5   4    1.66    0.87
  -5   5   4    1.39    1.32
  -5   5   4    2.30    0.75
   4  -5  -4   32.25    2.18
   4  -5  -4   32.05    1.98
  -4   5   4   34.04    2.39
  -4   5   4   33.07    1.99
   3  -5  -4   26.64    2.11
   3  -5  -4   29.25    1.89
  -3   5   4   30.73    2.17
  -3   5   4   27.57    1.68
   2  -5  -4   20.05    1.94
   2  -5  -4   22.26    2.01
  -2   5   4   22.44    1.94
   1  -5  -4   71.72    3.13
   1  -5  -4   76.66    3.28
  -1   5   4   74.37    2.78
   0  -5  -4   60.43    3.05
   0  -5  -4   58.53    2.88
   0   5   4   61.92    2.86
   0   5   4   63.67    2.44
  -1  -5  -4   11.24    1.76
   1   5   4    9.85    1.63
   1   5   4   13.51    1.27
  -2  -5  -4   65.13    3.45
   2   5   4   62.99    2.09
   2   5   4   69.18    3.45
  -3  -5  -4  101.72    4.56
   3   5   4   98.40    4.35
  -4  -5  -4   10.65    2.14
   4   5   4    9.17    2.05
  -5  -5  -4   11.15    2.33
   5   5   4   12.78    2.31
   6   5   4   57.34    3.98
   7   5   4   13.75    2.87
   8   5   4   -0.06    1.59
   9   5   4    3.10    2.37
  10   5   4    6.69    2.92
  11   5   4   -5.26    1.71
  16  -6  -4   -2.51    2.11
  15  -6  -4    2.31    2.34
  14  -6  -4   -0.06    1.98
 -14   6   4    3.15    2.16
  13  -6  -4    8.00    2.57
 -13   6   4    8.43    2.50
 -13   6   4    7.34    2.64
  12  -6  -4   -0.20    1.74
  12  -6  -4   -0.97    1.30
 -12   6   4    1.32    1.79
 -12   6   4    0.53    1.87
  11  -6  -4   37.59    3.36
  11  -6  -4   33.79    3.61
 -11   6   4   28.97    3.25
 -11   6   4   36.30    3.95
  10  -6  -4   36.23    2.79
  10  -6  -4   33.76    2.97
  10  -6  -4   24.51    3.05
 -10   6   4   29.54    3.12
 -10   6   4   29.81    3.54
   9  -6  -4    3.39    1.72
   9  -6  -4    8.16    1.68
   9  -6  -4    4.23    1.52
  -9   6   4    4.97    1.69
  -9   6   4    5.07    1.98
  -9   6   4    6.34    1.23
   8  -6  -4   13.24    2.15
   8  -6  -4   12.32    1.83
   8  -6  -4   17.64    2.18
  -8   6   4   16.18    2.75
  -8   6   4   12.86    1.47
  -8   6   4   15.46    2.10
   7  -6  -4   56.00    2.82
   7  -6  -4   51.15    2.93
   7  -6  -4   59.14    2.99
  -7   6   4   53.67    2.92
  -7   6   4   50.43    3.34
  -7   6   4   51.45    2.24
   6  -6  -4  149.86    5.02
   6  -6  -4  148.73    4.59
   6  -6  -4  151.32    4.90
  -6   6   4  142.97    5.35
  -6   6   4  147.53    3.95
  -6   6   4  141.24    4.73
   5  -6  -4   10.75    1.62
   5  -6  -4    9.83    1.53
  -5   6   4   12.09    1.24
  -5   6   4   10.49    1.52
  -5   6   4   11.75    1.96
   4  -6  -4   79.42    3.33
   4  -6  -4   71.72    3.17
  -4   6   4   73.58    3.37
  -4   6   4   75.51    3.23
  -4   6   4   76.52    2.71
   3  -6  -4   24.13    2.01
   3  -6  -4   26.89    1.98
  -3   6   4   24.22    2.19
  -3   6   4   26.38    1.96
   2  -6  -4   23.29    2.17
   2  -6  -4   18.92    2.07
  -2   6   4   20.15    1.95
   1  -6  -4    5.21    1.26
   1  -6  -4    4.77    1.26
  -1   6   4    7.08    1.25
   0  -6  -4   26.43    1.31
   0  -6  -4   28.69    2.34
   0   6   4   25.24    1.76
   0   6   4   26.13    2.11
  -1  -6  -4    1.34    1.10
   1   6   4   -0.27    1.07
   1   6   4    0.76    0.84
  -2  -6  -4   21.25    2.64
   2   6   4   19.75    2.46
  -3  -6  -4   55.78    3.55
   3   6   4   53.66    3.38
  -4  -6  -4   10.47    2.24
   4   6   4   10.59    2.15
  -5  -6  -4   13.32    2.57
   5   6   4   11.33    2.31
   6   6   4   20.95    2.97
   7   6   4    6.97    2.44
   8   6   4    4.06    2.38
   9   6   4    4.64    2.40
  10   6   4    0.24    2.14
  16  -7  -4    1.59    2.36
  15  -7  -4   -1.24    1.94
  14  -7  -4    6.76    2.53
 -14   7   4    2.90    2.14
 -14   7   4    5.93    2.46
  13  -7  -4    5.36    2.31
 -13   7   4    3.51    2.23
 -13   7   4    3.15    2.20
  12  -7  -4   -3.15    1.50
  12  -7  -4    1.23    1.60
 -12   7   4    0.72    1.74
 -12   7   4    2.03    2.11
  11  -7  -4   21.62    2.80
  11  -7  -4   24.00    3.24
 -11   7   4   18.40    3.26
 -11   7   4   22.95    3.07
  10  -7  -4   27.93    3.16
  10  -7  -4   33.74    3.19
 -10   7   4   29.66    3.17
 -10   7   4   34.41    3.80
   9  -7  -4   -2.04    1.06
   9  -7  -4   -0.66    1.44
  -9   7   4   -0.14    1.33
  -9   7   4    0.19    1.65
   8  -7  -4   13.16    2.05
   8  -7  -4   18.28    2.41
   8  -7  -4   14.55    1.95
  -8   7   4   14.46    2.67
  -8   7   4   18.00    2.33
   7  -7  -4   38.86    2.82
   7  -7  -4   33.01    2.58
   7  -7  -4   36.37    2.50
  -7   7   4   32.50    2.51
  -7   7   4   34.95    1.85
  -7   7   4   36.19    3.30
   6  -7  -4    0.60    1.20
   6  -7  -4    0.47    1.15
   6  -7  -4    0.12    1.08
  -6   7   4    0.34    1.34
  -6   7   4    1.01    0.72
  -6   7   4    1.35    1.08
   5  -7  -4   31.94    2.39
   5  -7  -4   30.77    2.31
  -5   7   4   33.57    2.37
  -5   7   4   33.13    3.00
  -5   7   4   30.37    1.77
   4  -7  -4   67.76    3.39
   4  -7  -4   69.07    3.23
  -4   7   4   71.97    2.80
  -4   7   4   66.97    3.50
  -4   7   4   69.52    3.31
   3  -7  -4    0.66    1.10
   3  -7  -4    2.46    1.16
  -3   7   4    1.18    1.17
  -3   7   4    0.64    1.02
   2  -7  -4   13.92    2.01
   2  -7  -4   14.15    1.93
  -2   7   4   13.98    1.87
   1  -7  -4   79.15    3.84
  -1   7   4   78.78    3.73
  -1   7   4   73.62    3.14
   0  -7  -4   32.65    2.61
   0   7   4   31.73    2.49
   0   7   4   30.89    2.10
  -1  -7  -4    1.95    1.38
   1   7   4    2.20    1.16
   1   7   4    0.36    1.12
  -2  -7  -4   29.84    3.10
   2   7   4   29.51    3.01
  -3  -7  -4   38.37    3.69
   3   7   4   39.95    3.68
  -4  -7  -4    5.13    2.17
   4   7   4    7.29    1.99
  -5  -7  -4   -1.26    1.35
   5   7   4    2.63    1.70
  -6  -7  -4   11.15    2.53
   6   7   4   11.68    2.50
   7   7   4    2.17    2.25
   8   7   4    0.67    2.17
   9   7   4    3.92    2.43
  16  -8  -4   -1.97    2.02
  15  -8  -4    1.43    2.36
 -15   8   4    2.65    2.48
  14  -8  -4    4.99    2.47
 -14   8   4   12.70    3.09
 -14   8   4    7.63    2.81
  13  -8  -4    5.50    2.50
  13  -8  -4    6.79    2.34
 -13   8   4    7.45    2.47
 -13   8   4    4.76    2.49
  12  -8  -4   -0.97    1.39
  12  -8  -4    1.59    1.71
 -12   8   4    2.27    1.87
 -12   8   4    3.97    2.11
  11  -8  -4   60.01    4.06
  11  -8  -4   56.82    3.79
 -11   8   4   61.17    4.13
 -11   8   4   52.30    4.15
  10  -8  -4   24.21    2.87
  10  -8  -4   19.85    2.84
 -10   8   4   25.52    3.55
 -10   8   4   28.53    3.09
   9  -8  -4    0.33    1.57
   9  -8  -4    0.34    1.34
  -9   8   4    1.60    1.91
  -9   8   4    0.26    1.41
   8  -8  -4    9.86    2.11
   8  -8  -4    8.41    1.91
  -8   8   4   11.37    2.62
  -8   8   4    9.37    2.02
   7  -8  -4   23.33    2.61
   7  -8  -4   18.67    2.22
   7  -8  -4   18.48    2.48
  -7   8   4   19.68    2.41
  -7   8   4   21.10    2.82
   6  -8  -4    2.59    1.25
   6  -8  -4   -1.61    1.03
  -6   8   4    2.42    1.30
  -6   8   4    2.14    1.59
   5  -8  -4   41.10    2.92
   5  -8  -4   44.91    2.74
  -5   8   4   39.54    2.82
  -5   8   4   35.20    2.87
  -5   8   4   43.56    2.22
   4  -8  -4   31.65    2.93
   4  -8  -4   28.37    2.54
  -4   8   4   30.03    2.95
  -4   8   4   30.20    2.22
   3  -8  -4    0.47    1.10
   3  -8  -4    0.03    1.19
  -3   8   4   -2.53    1.14
   2  -8  -4    1.27    1.20
   2  -8  -4    0.45    1.29
  -2   8   4   -0.27    1.22
   1  -8  -4   73.64    3.89
  -1   8   4   73.32    3.79
  -1   8   4   77.46    3.51
   0  -8  -4   39.59    3.10
   0   8   4   36.24    2.91
   0   8   4   43.22    2.70
  -1  -8  -4    6.92    1.87
   1   8   4    5.95    1.71
  -2  -8  -4   47.61    3.58
   2   8   4   48.45    3.53
  -3  -8  -4   11.81    2.36
   3   8   4   10.43    2.17
  -4  -8  -4    2.33    1.92
   4   8   4    2.17    1.86
  -5  -8  -4   12.57    2.69
   5   8   4   10.12    2.45
  -6  -8  -4    8.77    2.70
   6   8   4   12.91    3.01
   7   8   4   -1.06    2.11
   8   8   4    6.85    2.62
   9   8   4    0.78    2.65
  16  -9  -4    1.71    2.38
 -16   9   4    2.16    2.34
  15  -9  -4    1.07    2.17
 -15   9   4    5.26    2.70
 -15   9   4    1.47    2.46
  14  -9  -4    9.51    2.80
 -14   9   4   10.56    3.03
 -14   9   4   13.72    2.99
  13  -9  -4    6.84    2.51
  13  -9  -4    3.04    2.03
 -13   9   4    5.45    2.74
 -13   9   4    1.42    2.17
  12  -9  -4    1.61    1.87
  12  -9  -4    2.59    2.05
 -12   9   4   -0.25    1.84
 -12   9   4    4.19    2.18
  11  -9  -4   44.75    4.03
  11  -9  -4   35.62    3.74
 -11   9   4   41.36    4.04
 -11   9   4   39.71    4.29
  10  -9  -4    3.78    1.74
  10  -9  -4    5.23    2.14
 -10   9   4    2.46    1.76
 -10   9   4    0.39    1.85
   9  -9  -4   24.28    2.92
   9  -9  -4   16.02    2.63
  -9   9   4   25.65    3.03
  -9   9   4   18.35    2.99
   8  -9  -4   38.12    3.49
   8  -9  -4   34.60    3.52
  -8   9   4   35.53    3.72
  -8   9   4   40.04    3.19
   7  -9  -4   14.06    2.24
  -7   9   4   17.84    2.98
  -7   9   4   18.32    2.43
   6  -9  -4    1.75    1.34
   6  -9  -4    0.24    1.24
  -6   9   4   -1.40    1.21
  -6   9   4    0.14    1.86
   5  -9  -4   65.19    3.41
   5  -9  -4   68.47    3.89
  -5   9   4   66.35    4.05
  -5   9   4   66.38    3.77
   4  -9  -4   39.71    3.00
   4  -9  -4   37.61    2.81
  -4   9   4   34.54    2.61
  -4   9   4   40.33    3.22
   3  -9  -4    3.03    1.53
   3  -9  -4    1.91    1.39
  -3   9   4    1.85    1.66
   2  -9  -4   10.04    2.19
  -2   9   4    8.37    1.88
   1  -9  -4   55.79    3.67
  -1   9   4   49.02    3.55
  -1   9   4   52.42    3.21
   0  -9  -4   10.85    2.43
   0   9   4   11.95    2.34
  -1  -9  -4   23.93    3.20
   1   9   4   21.66    2.99
  -2  -9  -4   41.91    4.18
   2   9   4   35.05    3.71
  -3  -9  -4   11.01    2.66
   3   9   4    8.51    2.25
  -4  -9  -4    0.32    1.58
   4   9   4   -1.87    1.34
  -5  -9  -4    9.03    2.83
   5   9   4    7.76    2.57
  -6  -9  -4    8.19    2.58
   6   9   4    4.88    2.22
   7   9   4    0.59    2.32
   8   9   4    3.83    2.84
  16 -10  -4    2.92    2.63
 -16  10   4   -0.07    2.57
  15 -10  -4    1.53    2.46
 -15  10   4    8.37    3.15
 -15  10   4    4.73    2.83
  14 -10  -4   10.35    2.77
 -14  10   4    3.43    2.81
 -14  10   4    6.33    2.77
  13 -10  -4    2.71    2.14
  13 -10  -4   -0.82    1.67
 -13  10   4    3.06    2.28
 -13  10   4    2.48    2.50
  12 -10  -4    3.07    1.89
  12 -10  -4    4.67    2.01
 -12  10   4    4.01    2.30
 -12  10   4   -2.35    1.58
  11 -10  -4   17.09    2.85
  11 -10  -4   16.69    2.99
 -11  10   4   16.86    3.44
 -11  10   4   15.16    2.86
  10 -10  -4    5.36    1.96
  10 -10  -4    4.52    2.06
 -10  10   4    3.64    2.30
 -10  10   4    5.36    1.98
   9 -10  -4    0.81    1.65
   9 -10  -4    0.83    1.43
  -9  10   4    1.93    1.74
  -9  10   4   -0.22    1.66
   8 -10  -4   28.76    3.34
  -8  10   4   22.27    3.45
  -8  10   4   24.19    3.00
   7 -10  -4   33.95    3.55
  -7  10   4   33.55    3.79
  -7  10   4   30.44    3.17
   6 -10  -4   18.03    2.60
  -6  10   4   21.47    2.84
  -6  10   4   23.57    3.21
   5 -10  -4   51.75    3.22
   5 -10  -4   51.01    3.70
  -5  10   4   48.73    3.41
  -5  10   4   49.47    3.83
   4 -10  -4   26.24    2.75
   4 -10  -4   21.78    2.81
  -4  10   4   22.17    2.77
   3 -10  -4    6.24    2.03
  -3  10   4    7.44    2.09
   2 -10  -4    7.86    2.06
  -2  10   4    6.88    1.87
  -2  10   4    8.92    2.18
   1 -10  -4   33.72    3.64
  -1  10   4   32.62    3.51
  -1  10   4   31.11    2.99
   0 -10  -4   -2.01    1.25
   0  10   4   -0.40    1.25
  -1 -10  -4   12.12    2.65
   1  10   4   17.93    2.83
  -2 -10  -4   10.30    2.48
   2  10   4    8.90    2.22
  -3 -10  -4    2.10    2.02
   3  10   4    7.88    2.27
  -4 -10  -4    2.12    2.30
   4  10   4    4.26    2.22
  -5 -10  -4    2.48    2.37
   5  10   4    7.39    2.68
  -6 -10  -4    1.63    2.16
   6  10   4    7.09    2.48
   7  10   4   -0.05    2.57
  16 -11  -4    2.56    2.42
 -16  11   4   -4.03    1.63
  15 -11  -4   10.72    2.90
 -15  11   4    5.98    3.23
 -15  11   4    4.17    2.66
  14 -11  -4    8.15    2.65
  14 -11  -4    8.50    2.81
 -14  11   4    1.35    2.45
 -14  11   4    8.18    3.09
  13 -11  -4   -0.92    1.84
  13 -11  -4    0.17    1.91
 -13  11   4    0.67    2.01
 -13  11   4   -0.08    1.93
  12 -11  -4    5.58    2.41
  12 -11  -4    4.21    2.02
 -12  11   4    2.31    2.55
 -12  11   4   -1.32    1.83
  11 -11  -4   11.84    2.59
  11 -11  -4    7.55    2.20
 -11  11   4    6.51    2.37
 -11  11   4   13.56    3.12
  10 -11  -4    6.00    1.96
  10 -11  -4    7.83    2.27
 -10  11   4    4.49    2.14
 -10  11   4    9.50    2.59
   9 -11  -4    5.05    2.12
  -9  11   4   -3.01    1.93
  -9  11   4    0.13    1.66
   8 -11  -4   23.76    3.24
  -8  11   4   23.16    3.08
  -8  11   4   23.61    3.56
   7 -11  -4   23.78    3.16
  -7  11   4   26.90    3.20
  -7  11   4   24.69    3.33
   6 -11  -4   10.85    2.32
  -6  11   4   12.20    2.30
  -6  11   4    8.74    2.33
   5 -11  -4   27.69    3.25
  -5  11   4   26.34    3.09
  -5  11   4   28.84    3.45
   4 -11  -4   12.11    2.50
  -4  11   4   14.23    2.62
   3 -11  -4   -0.11    1.38
  -3  11   4    1.61    1.82
   2 -11  -4   23.85    3.37
  -2  11   4   28.33    3.03
  -2  11   4   30.59    3.45
   1 -11  -4   24.39    3.23
  -1  11   4   21.37    2.98
   0 -11  -4    1.09    1.64
   0  11   4    1.27    1.48
  -1 -11  -4   12.28    2.81
   1  11   4   11.61    2.71
  -2 -11  -4   25.38    3.72
   2  11   4   14.39    2.97
  -3 -11  -4   -0.35    1.81
   3  11   4    0.95    1.69
  -4 -11  -4    2.01    2.30
   4  11   4    0.24    2.05
  -5 -11  -4    0.43    2.01
   5  11   4    2.91    2.18
  -6 -11  -4    2.23    2.66
   6  11   4   -0.88    2.27
  15 -12  -4    0.21    2.12
 -15  12   4    1.95    2.60
 -15  12   4    1.09    2.84
  14 -12  -4    2.39    2.23
  14 -12  -4    2.99    2.50
 -14  12   4   -0.04    2.28
 -14  12   4   -1.57    2.55
  13 -12  -4    1.15    2.06
  13 -12  -4   -1.07    1.78
 -13  12   4    2.39    2.34
 -13  12   4   -0.52    2.10
  12 -12  -4    7.88    2.54
  12 -12  -4    7.09    2.52
 -12  12   4   12.92    3.03
 -12  12   4    5.26    3.03
  11 -12  -4   22.99    3.51
  11 -12  -4   13.17    2.78
 -11  12   4   16.25    3.54
 -11  12   4   18.31    3.16
  10 -12  -4    4.04    2.14
 -10  12   4    5.49    2.62
 -10  12   4    4.42    2.12
   9 -12  -4    7.55    2.33
  -9  12   4    6.39    1.95
  -9  12   4    9.73    2.89
   8 -12  -4   23.61    3.29
  -8  12   4   24.65    3.63
  -8  12   4   25.90    3.34
   7 -12  -4    2.39    1.85
  -7  12   4    3.80    1.72
  -7  12   4    3.13    2.27
   6 -12  -4    2.34    1.88
  -6  12   4    5.43    1.77
  -6  12   4    5.26    2.36
   5 -12  -4   12.42    2.52
  -5  12   4   12.83    2.76
  -5  12   4    9.82    2.44
   4 -12  -4    8.60    2.35
  -4  12   4   12.74    2.55
   3 -12  -4    1.45    1.91
  -3  12   4    2.94    1.91
   2 -12  -4   31.62    3.75
  -2  12   4   28.49    3.51
   1 -12  -4   20.36    3.32
  -1  12   4   16.95    2.99
   0 -12  -4   -3.61    1.28
   0  12   4    0.22    1.81
  -1 -12  -4    9.24    2.75
   1  12   4    7.63    2.62
  -2 -12  -4    5.78    2.57
   2  12   4    8.64    2.71
  -3 -12  -4    5.48    2.75
   3  12   4   -1.88    1.93
  -4 -12  -4    6.06    2.99
   4  12   4    0.02    2.25
  -5 -12  -4    3.01    2.51
   5  12   4    4.87    2.61
  15 -13  -4   -0.69    2.20
 -15  13   4    5.45    3.00
 -15  13   4    7.98    3.24
  14 -13  -4    1.45    2.44
  14 -13  -4    1.95    2.22
 -14  13   4    5.39    2.55
 -14  13   4    1.68    2.36
  13 -13  -4    0.81    2.15
  13 -13  -4   -0.74    1.99
 -13  13   4    1.13    2.28
 -13  13   4    0.12    1.98
  12 -13  -4    7.06    2.31
 -12  13   4    9.48    2.78
 -12  13   4   11.39    3.39
  11 -13  -4    6.68    2.29
 -11  13   4    1.93    2.10
 -11  13   4    3.45    2.45
  10 -13  -4    0.53    1.58
 -10  13   4   -0.51    2.37
 -10  13   4   -1.78    1.65
   9 -13  -4    3.04    2.07
  -9  13   4    4.51    2.64
  -9  13   4    7.18    2.37
   8 -13  -4   16.53    2.91
  -8  13   4   26.33    3.41
  -8  13   4   16.00    3.36
   7 -13  -4    2.75    1.91
  -7  13   4    4.51    1.76
  -7  13   4    1.40    2.24
   6 -13  -4    7.16    2.42
  -6  13   4   10.23    2.78
  -6  13   4    8.74    2.33
   5 -13  -4   12.91    2.71
  -5  13   4   13.62    2.94
  -5  13   4    9.93    2.36
   4 -13  -4    2.03    1.75
  -4  13   4    1.60    2.00
   3 -13  -4    3.55    2.13
  -3  13   4    6.80    2.13
   2 -13  -4   21.91    3.53
  -2  13   4   20.47    3.36
   1 -13  -4   10.12    2.72
  -1  13   4   13.27    2.78
   0 -13  -4    2.45    1.98
   0  13   4    2.95    1.93
  -1 -13  -4    4.25    2.45
   1  13   4   15.70    3.34
  -2 -13  -4    2.45    2.25
   2  13   4   -1.13    2.00
  -3 -13  -4   -1.51    2.30
   3  13   4    2.38    2.49
  14 -14  -4    0.15    1.97
  14 -14  -4    2.39    2.43
 -14  14   4    1.35    2.59
 -14  14   4   -0.58    2.34
  13 -14  -4    0.18    2.30
 -13  14   4    2.07    2.33
 -13  14   4    1.98    2.97
  12 -14  -4    5.27    2.32
 -12  14   4    7.68    2.62
 -12  14   4   11.70    3.52
  11 -14  -4    7.13    2.50
 -11  14   4    4.09    2.19
 -11  14   4    7.26    3.10
  10 -14  -4    1.47    2.22
 -10  14   4    0.21    2.63
 -10  14   4    0.99    1.99
   9 -14  -4   13.90    3.11
  -9  14   4   13.60    3.47
  -9  14   4   14.67    2.78
   8 -14  -4    4.73    2.20
  -8  14   4    3.88    2.70
  -8  14   4    6.37    2.27
   7 -14  -4    1.34    1.62
  -7  14   4   -2.40    2.07
  -7  14   4    1.22    1.60
   6 -14  -4   17.40    3.35
  -6  14   4   23.65    3.72
  -6  14   4   11.72    2.53
   5 -14  -4   10.55    2.64
  -5  14   4   18.85    3.33
  -5  14   4   15.31    3.19
   4 -14  -4    2.28    2.19
  -4  14   4    1.10    2.29
   3 -14  -4    0.46    1.59
  -3  14   4    4.53    2.03
   2 -14  -4   16.33    3.42
  -2  14   4   18.30    3.54
   1 -14  -4    0.44    1.92
  -1  14   4    3.60    2.08
   0 -14  -4    3.82    2.35
   0  14   4    3.84    2.16
  -1 -14  -4    5.03    2.68
   1  14   4    3.47    2.29
  -2 -14  -4   10.01    3.06
   2  14   4    3.22    2.35
  14 -15  -4    1.71    2.67
 -14  15   4    2.86    2.45
 -14  15   4    1.40    3.08
  13 -15  -4   -1.55    1.66
 -13  15   4    4.69    3.00
 -13  15   4   -0.37    2.31
  12 -15  -4    3.92    2.58
 -12  15   4    5.52    2.78
 -12  15   4    0.01    2.94
  11 -15  -4    4.33    2.55
 -11  15   4    4.00    2.75
 -11  15   4    0.95    2.36
  10 -15  -4    2.10    2.19
 -10  15   4    0.98    2.11
 -10  15   4    2.84    2.77
   9 -15  -4   13.12    3.10
  -9  15   4   13.57    3.03
  -9  15   4    7.44    2.91
   8 -15  -4    3.67    2.27
  -8  15   4    6.17    2.41
  -8  15   4    6.45    3.09
   7 -15  -4    3.08    2.38
  -7  15   4    6.34    2.50
  -7  15   4   -0.73    2.39
   6 -15  -4   10.06    2.75
  -6  15   4   13.52    3.38
  -6  15   4   10.29    2.76
   5 -15  -4    5.42    2.58
  -5  15   4    1.87    2.36
  -5  15   4    4.45    2.29
   4 -15  -4   -1.38    1.92
  -4  15   4   -1.86    1.67
  -4  15   4    1.03    1.91
   3 -15  -4    5.51    2.61
  -3  15   4    5.70    2.43
   2 -15  -4    3.30    2.54
  -2  15   4    5.11    2.57
   1 -15  -4   -2.53    2.19
  -1  15   4   -2.24    2.04
   0 -15  -4   -0.75    2.27
   0  15   4    2.24    2.54
  12 -16  -4   -1.25    2.05
 -12  16   4    2.43    2.63
 -12  16   4    3.73    3.23
  11 -16  -4    2.36    2.64
 -11  16   4   -6.34    2.45
 -11  16   4    0.76    2.24
  10 -16  -4   -0.19    2.16
 -10  16   4    0.53    2.17
 -10  16   4    0.50    2.77
   9 -16  -4    5.22    2.52
  -9  16   4    8.10    3.37
  -9  16   4    6.50    2.51
   8 -16  -4    1.84    2.23
  -8  16   4    6.02    2.45
  -8  16   4   -0.42    2.63
   7 -16  -4    4.12    2.60
  -7  16   4    1.80    1.78
  -7  16   4    7.87    3.13
   6 -16  -4    5.25    2.47
  -6  16   4    4.84    2.77
  -6  16   4    5.28    2.35
   5 -16  -4    0.61    2.26
  -5  16   4    0.93    1.94
  -5  16   4    2.42    1.94
   4 -16  -4   -4.13    1.82
  -4  16   4    5.18    2.34
  -4  16   4    0.01    1.88
   3 -16  -4   14.04    3.47
  -3  16   4    7.20    2.76
   2 -16  -4    0.82    2.36
  -2  16   4    4.87    2.25
  11 -17  -4    2.30    2.45
  10 -17  -4    4.28    2.59
 -10  17   4    6.45    2.61
 -10  17   4    9.44    3.49
   9 -17  -4    3.22    2.30
  -9  17   4    5.84    2.65
  -9  17   4    4.08    3.21
   8 -17  -4   -0.33    2.08
  -8  17   4    0.79    1.98
  -8  17   4    2.40    2.94
   7 -17  -4   -2.06    2.36
  -7  17   4    4.22    3.05
  -7  17   4    5.30    2.34
   6 -17  -4    5.62    2.90
  -6  17   4    1.93    2.15
   5 -17  -4    6.78    3.04
  -5  17   4    2.46    2.35
  -5  17   4    1.15    2.08
   4 -17  -4   -2.26    2.29
  -4  18  -5   -0.84    1.93
  -4  18  -5    5.01    2.53
   4 -18   5    5.58    2.80
  -5  18  -5    3.96    2.37
   5 -18   5    0.72    2.38
  -6  18  -5    0.97    2.16
   6 -18   5    2.22    2.41
  -7  18  -5    1.82    2.22
   7 -18   5    2.96    2.55
  -8  18  -5    0.22    2.10
   8 -18   5    3.31    2.58
  -9  18  -5    4.00    2.52
   9 -18   5    9.43    2.85
 -10  18  -5   -2.31    1.97
  10 -18   5   -0.98    2.09
  -1  17  -5   -1.63    1.90
  -1  17  -5    2.79    2.32
   1 -17   5   -2.47    2.03
  -2  17  -5    3.33    2.45
  -2  17  -5    4.33    2.58
   2 -17   5    3.36    2.18
  -3  17  -5    2.60    2.24
  -3  17  -5    6.93    2.60
   3 -17   5    5.34    2.60
   3 -17   5    1.92    2.54
  -4  17  -5    2.58    1.97
   4 -17   5    2.24    2.22
   4 -17   5   -0.42    2.28
  -5  17  -5    3.34    2.20
   5 -17   5    4.25    2.63
   5 -17   5   -0.39    2.08
  -6  17  -5    3.52    2.39
   6 -17   5    8.03    3.12
   6 -17   5    6.07    2.58
  -7  17  -5    5.28    2.37
   7 -17   5    3.59    2.50
  -8  17  -5    1.84    2.27
   8 -17   5    3.18    2.30
  -9  17  -5    0.78    2.24
   9 -17   5    1.09    1.98
 -10  17  -5    2.53    2.49
  10 -17   5    1.43    2.14
 -11  17  -5    2.45    2.44
 -11  17  -5   -0.99    2.69
  11 -17   5   -0.54    2.29
  11 -17   5    1.69    2.56
 -12  17  -5    2.81    2.66
 -12  17  -5    1.88    2.68
  12 -17   5    4.67    2.55
  12 -17   5    2.21    2.47
   1  16  -5    1.95    2.36
  -1 -16   5    1.28    2.37
   0  16  -5    4.27    2.41
   0  16  -5    6.89    2.60
   0 -16   5    3.68    2.61
  -1  16  -5   -0.19    1.96
  -1  16  -5   -0.04    2.05
   1 -16   5    5.07    2.45
  -2  16  -5    5.18    2.19
  -2  16  -5    7.31    2.39
   2 -16   5    3.96    2.38
  -3  16  -5    3.37    2.18
  -3  16  -5    6.14    2.33
   3 -16   5    6.46    2.78
   3 -16   5    8.21    2.73
  -4  16  -5    2.74    2.02
   4 -16   5    1.36    2.14
   4 -16   5   -3.77    1.94
  -5  16  -5    5.17    2.21
   5 -16   5   -0.83    2.21
   5 -16   5    2.15    2.19
  -6  16  -5    8.54    2.48
   6 -16   5   10.29    2.97
   6 -16   5   13.20    2.81
  -7  16  -5    3.20    2.04
   7 -16   5    1.42    2.51
   7 -16   5    2.23    2.32
  -8  16  -5    0.23    1.99
   8 -16   5    5.80    2.48
  -9  16  -5   -0.89    1.62
   9 -16   5    0.05    1.85
 -10  16  -5   -1.21    1.73
  10 -16   5    0.97    2.49
  10 -16   5   -2.39    1.49
 -11  16  -5   -0.70    1.94
  11 -16   5   -1.53    2.11
  11 -16   5    1.04    2.00
 -12  16  -5    4.92    2.80
 -12  16  -5    1.61    2.77
  12 -16   5    2.04    2.28
  12 -16   5    3.14    2.74
 -13  16  -5    5.46    2.92
 -13  16  -5    5.73    3.19
  13 -16   5    5.34    3.08
  13 -16   5    9.69    3.13
   2  15  -5    5.19    2.57
  -2 -15   5    0.47    2.29
   1  15  -5    3.50    2.37
  -1 -15   5    0.32    2.25
   0  15  -5    8.59    2.57
   0 -15   5   -0.69    1.68
  -1  15  -5    2.04    2.03
  -1  15  -5    1.89    1.98
   1 -15   5   -2.65    1.67
  -2  15  -5    7.48    2.35
  -2  15  -5    5.67    2.15
   2 -15   5    0.07    2.10
   2 -15   5    6.55    2.46
  -3  15  -5    9.22    2.45
   3 -15   5   11.10    2.89
   3 -15   5    8.39    2.66
  -4  15  -5    3.91    1.97
   4 -15   5   -1.37    1.65
   4 -15   5   -0.91    1.51
  -5  15  -5    5.16    1.90
   5 -15   5    6.60    2.54
   5 -15   5    5.74    2.30
  -6  15  -5   22.09    3.33
   6 -15   5   19.23    3.38
   6 -15   5   23.89    3.50
  -7  15  -5    0.38    1.67
   7 -15   5   -0.61    1.35
   7 -15   5   -3.95    1.89
  -8  15  -5    3.91    2.10
   8 -15   5    7.57    2.33
   8 -15   5    6.70    2.56
  -9  15  -5   16.61    3.20
   9 -15   5   13.18    2.77
   9 -15   5   14.05    3.12
 -10  15  -5   -1.86    1.82
  10 -15   5    4.81    2.53
  10 -15   5   -2.21    2.00
 -11  15  -5    2.64    2.33
  11 -15   5   -2.05    1.99
  11 -15   5    1.91    2.02
 -12  15  -5    6.66    2.74
 -12  15  -5    6.46    2.71
  12 -15   5    6.38    2.67
  12 -15   5    1.25    2.45
 -13  15  -5    6.13    3.00
 -13  15  -5    7.33    3.34
  13 -15   5    1.49    2.46
  13 -15   5    3.96    2.54
 -14  15  -5   -0.55    2.21
 -14  15  -5   -1.21    2.40
  14 -15   5    5.70    2.91
  14 -15   5    1.32    2.56
   4  14  -5    6.15    2.69
   4  14  -5    4.25    2.76
  -4 -14   5    5.46    2.88
   3  14  -5   -0.24    1.99
   3  14  -5    1.24    2.40
  -3 -14   5    1.61    2.18
   2  14  -5    3.29    2.28
   2  14  -5    1.61    2.10
  -2 -14   5   -0.71    1.98
   1  14  -5   10.44    2.66
  -1 -14   5    6.50    2.48
   0  14  -5    5.00    1.98
   0 -14   5    2.35    2.15
  -1  14  -5   -1.32    1.49
  -1  14  -5    3.89    2.13
   1 -14   5    3.13    2.07
   1 -14   5   -0.49    1.83
  -2  14  -5   19.73    3.06
  -2  14  -5   19.87    3.15
   2 -14   5   16.35    3.15
   2 -14   5   20.57    3.11
  -3  14  -5    9.59    2.43
   3 -14   5    8.86    2.36
   3 -14   5   16.16    3.19
  -4  14  -5    1.89    1.67
   4 -14   5    1.23    1.56
   4 -14   5    0.12    1.94
  -5  14  -5   17.91    2.78
   5 -14   5   14.70    3.04
   5 -14   5   27.39    3.48
  -6  14  -5   10.28    2.40
   6 -14   5   13.98    2.92
   6 -14   5    9.93    2.39
  -7  14  -5   -1.37    1.43
   7 -14   5   -0.41    1.55
   7 -14   5   -0.69    2.03
  -8  14  -5    9.50    2.46
   8 -14   5   11.13    2.59
   8 -14   5   16.83    3.02
   8 -14   5    8.17    2.75
  -9  14  -5   12.50    2.73
   9 -14   5    7.86    2.49
   9 -14   5   12.57    2.71
 -10  14  -5    2.65    2.26
  10 -14   5    1.93    1.98
  10 -14   5    0.49    1.77
 -11  14  -5    2.48    2.01
  11 -14   5    0.04    1.71
  11 -14   5    3.38    2.27
 -12  14  -5    6.06    2.61
 -12  14  -5    7.30    2.86
  12 -14   5    9.10    2.92
  12 -14   5    6.56    2.50
 -13  14  -5    1.56    2.57
 -13  14  -5    6.99    3.15
  13 -14   5    5.76    2.32
  13 -14   5    0.93    2.00
 -14  14  -5   -0.54    2.69
 -14  14  -5    3.53    2.72
  14 -14   5    4.26    2.54
  14 -14   5    0.78    2.11
 -15  14  -5    1.81    2.76
 -15  14  -5    5.10    2.89
  15 -14   5    2.53    2.48
  15 -14   5    4.27    2.84
   5  13  -5    4.94    2.77
   5  13  -5    4.82    2.53
  -5 -13   5    3.36    2.65
   4  13  -5    8.50    2.68
   4  13  -5    2.10    2.14
  -4 -13   5    9.87    3.07
   3  13  -5   -1.42    1.78
   3  13  -5   -0.57    2.04
  -3 -13   5   -0.25    2.09
   2  13  -5    4.47    2.25
   2  13  -5    7.08    2.40
  -2 -13   5    2.65    2.08
   1  13  -5   18.66    3.08
   1  13  -5   17.73    3.10
  -1 -13   5   15.88    2.95
   0  13  -5    7.41    2.20
   0  13  -5    6.51    2.30
   0 -13   5   11.01    2.54
   0 -13   5    9.99    2.40
  -1  13  -5   -0.60    1.50
  -1  13  -5    1.56    1.60
   1 -13   5    3.98    1.99
   1 -13   5    3.76    2.02
  -2  13  -5   18.86    2.81
   2 -13   5   16.21    2.81
   2 -13   5   10.12    2.30
  -3  13  -5   -0.02    1.41
   3 -13   5    0.17    1.39
   3 -13   5   -1.88    1.56
  -4  13  -5    7.59    2.06
   4 -13   5    9.31    2.29
   4 -13   5    6.51    2.18
  -5  13  -5   34.56    3.71
   5 -13   5   34.74    3.96
   5 -13   5   35.37    3.75
  -6  13  -5   21.45    3.09
   6 -13   5   20.17    3.06
   6 -13   5   19.21    3.17
  -7  13  -5    1.50    1.58
   7 -13   5    2.42    2.12
   7 -13   5    1.32    1.84
   7 -13   5    0.09    1.49
  -8  13  -5   15.55    2.81
   8 -13   5    9.57    2.36
   8 -13   5    9.41    2.27
   8 -13   5   12.40    2.90
  -9  13  -5    8.72    2.46
   9 -13   5    9.27    2.55
   9 -13   5   10.78    2.79
   9 -13   5    7.01    2.28
 -10  13  -5   -2.63    1.74
  10 -13   5    1.85    1.88
  10 -13   5    1.53    2.14
 -11  13  -5    2.14    2.02
  11 -13   5    2.40    1.93
  11 -13   5    1.08    2.08
 -12  13  -5    7.94    2.60
 -12  13  -5    2.29    2.62
  12 -13   5    7.90    2.50
  12 -13   5    8.83    2.79
 -13  13  -5    1.84    2.38
 -13  13  -5    5.76    2.86
  13 -13   5    1.60    2.18
  13 -13   5    1.89    2.01
 -14  13  -5    7.64    2.92
 -14  13  -5    3.70    2.89
  14 -13   5    1.83    2.62
  14 -13   5    2.94    2.30
 -15  13  -5    1.45    2.73
 -15  13  -5    2.43    2.80
  15 -13   5    2.16    2.48
  15 -13   5    2.26    2.51
   6  12  -5    2.30    2.46
   6  12  -5   -1.63    1.97
  -6 -12   5   -2.25    2.06
   5  12  -5    7.19    2.56
   5  12  -5    9.40    2.87
  -5 -12   5    1.44    2.13
   4  12  -5   10.17    2.67
   4  12  -5    5.47    2.50
  -4 -12   5    6.87    2.45
   3  12  -5    1.37    1.86
   3  12  -5    3.02    2.20
  -3 -12   5   -0.62    1.63
   2  12  -5    4.14    2.04
   2  12  -5    3.71    2.01
  -2 -12   5   -1.33    1.56
   1  12  -5    3.50    1.81
   1  12  -5    7.46    2.10
  -1 -12   5    6.64    2.27
   0  12  -5   -2.17    1.16
   0  12  -5    2.10    1.59
   0 -12   5   -2.09    1.30
   0 -12   5   -0.70    1.55
  -1  12  -5   46.62    3.57
   1 -12   5   48.49    3.72
   1 -12   5   43.99    4.05
  -2  12  -5    6.21    1.85
   2 -12   5    8.23    2.25
   2 -12   5    3.62    1.59
  -3  12  -5    0.20    1.44
   3 -12   5    3.73    2.06
   3 -12   5    0.61    1.47
  -4  12  -5    7.37    2.03
   4 -12   5    6.10    1.89
   4 -12   5    7.61    2.18
  -5  12  -5   22.41    3.10
   5 -12   5   25.66    3.28
   5 -12   5   19.82    2.69
  -6  12  -5   35.76    3.59
   6 -12   5   47.90    3.81
   6 -12   5   40.13    3.86
   6 -12   5   45.91    4.39
  -7  12  -5   -1.53    1.50
   7 -12   5    3.17    1.96
   7 -12   5    1.66    1.91
   7 -12   5   -0.06    1.45
  -8  12  -5   26.89    3.44
   8 -12   5   21.12    2.96
   8 -12   5   23.66    3.33
   8 -12   5   24.08    3.27
  -9  12  -5    8.76    2.45
   9 -12   5    9.72    2.43
   9 -12   5    9.09    2.26
   9 -12   5   10.63    2.57
 -10  12  -5    0.74    1.86
  10 -12   5   -1.36    1.79
  10 -12   5    0.45    1.82
 -11  12  -5    6.48    2.50
  11 -12   5    9.49    2.63
  11 -12   5    5.02    2.33
 -12  12  -5   10.78    2.73
 -12  12  -5   10.91    3.17
  12 -12   5    8.12    2.76
  12 -12   5    7.56    2.45
 -13  12  -5    3.40    2.59
 -13  12  -5   -2.73    1.89
  13 -12   5   -2.19    1.41
  13 -12   5    4.02    2.43
 -14  12  -5    7.59    3.03
 -14  12  -5    2.41    2.62
  14 -12   5    9.68    2.69
  14 -12   5    2.43    2.53
 -15  12  -5    0.16    2.50
 -15  12  -5   -0.98    2.70
  15 -12   5    5.33    2.73
  15 -12   5    4.37    2.56
   7  11  -5   -0.45    2.22
   7  11  -5   -1.09    2.22
   6  11  -5   -0.43    2.05
   6  11  -5   -0.35    2.13
  -6 -11   5   -2.23    1.94
   5  11  -5    3.43    2.46
   5  11  -5    4.67    2.26
  -5 -11   5    4.20    2.26
   4  11  -5    6.24    2.50
   4  11  -5    8.45    2.19
  -4 -11   5    6.10    2.28
   3  11  -5    2.79    1.80
   3  11  -5    6.77    2.43
  -3 -11   5    7.70    2.18
   2  11  -5   16.63    2.88
   2  11  -5   14.35    2.43
  -2 -11   5   10.94    2.49
   1  11  -5   15.27    2.52
   1  11  -5   17.73    2.49
  -1 -11   5   11.64    2.36
  -1 -11   5   13.67    2.30
  -1 -11   5   15.22    2.58
  -1 -11   5   15.57    2.55
   0  11  -5    6.47    1.90
   0 -11   5    6.10    1.97
   0 -11   5    6.58    2.00
   0 -11   5    5.01    1.81
   0 -11   5    6.48    2.07
   1 -11   5   26.80    3.18
   1 -11   5   27.44    3.27
   1 -11   5   29.70    3.19
  -2  11  -5   28.61    3.02
  -2  11  -5   34.64    3.07
   2 -11   5   35.49    3.45
   2 -11   5   36.11    3.42
  -3  11  -5    9.15    2.08
   3 -11   5    5.44    2.06
   3 -11   5    6.44    1.94
  -4  11  -5    4.24    1.76
   4 -11   5   -0.04    1.37
   4 -11   5    4.06    1.95
  -5  11  -5   32.74    3.35
   5 -11   5   33.22    3.26
   5 -11   5   32.24    3.54
   5 -11   5   37.04    3.68
  -6  11  -5    1.32    1.70
   6 -11   5    3.04    1.90
   6 -11   5   -0.12    1.28
   6 -11   5    1.95    1.68
  -7  11  -5   16.73    2.83
   7 -11   5   14.91    2.46
   7 -11   5   18.76    3.07
   7 -11   5   22.71    3.13
  -8  11  -5   23.21    3.19
   8 -11   5   13.19    2.74
   8 -11   5   15.24    2.71
   8 -11   5   21.99    3.14
  -9  11  -5    5.93    2.02
   9 -11   5    8.53    2.53
   9 -11   5    7.51    2.19
   9 -11   5    6.32    2.03
 -10  11  -5    4.24    1.94
  10 -11   5    3.72    2.14
  10 -11   5    5.58    2.23
[truncated: 4,901,194 more chars]
